# Supplementary material for: Genetic dissection of yield-related traits and mid-parent heterosis for those traits in maize (Zea mays L.)
Source: BMC Plant Biol. 2019 Sep 9;19:392. doi: 10.1186/s12870-019-2009-2 (PMC6734583; doi:10.1186/s12870-019-2009-2)
Supplement: Supplementary file 11 — Genotypic and phenotypic data of the RIL and IF populations for the QTL analyses. (XLSX 1583 kb) [file 12870_2019_2009_MOESM11_ESM.xlsx]

## Sheet: RIL_Geno_Pheno
RIL_Genotype
YE478: 2
08-641: 0
Heterozygous genotype: 1
Missing data: .
###	PZA00447.8	SYN14143	PZE-101019726	SYN5056	PZE-101026314	PZE-101027182	PZE-101027807	PZE-101029689	PZE-101032249	PZE-101033801	PZE-101035008	PZE-101036683	PZE-101036310	SYN23119	PZE-101043670	PZE-101043682	PZE-101046132	PZE-101049608	SYN450	SYN25114	PZE-101055771	PZE-101058322	SYN36080	SYN13385	SYN37775	SYN29479	PZE-101066497	PZE-101066291	PZE-101065758	PZE-101071898	SYN3987	SYN36407	PZE-101082238	SYN35767	SYN20147	SYN25173	PZE-101084096	PZE-101084850	PZE-101087156	PZE-101090729	PZE-101094004	PZE-101106605	SYN376	PZE-101173330	SYN2411	SYN31271	PZE-101184757	SYN25826	PZE-101187496
RIL001	2	2	2	2	2	2	2	2	2	2	2	2	2	2	2	2	2	2	2	2	2	2	2	2	2	2	2	2	2	2	2	2	2	2	2	2	0	0	0	0	0	2	2	.	0	1	2	2	2
RIL002	0	.	0	0	0	0	0	0	0	0	0	0	0	0	0	0	0	0	0	.	0	0	0	.	0	0	.	0	0	0	0	0	0	0	0	0	0	0	0	0	2	2	2	2	2	2	2	2	2
RIL003	2	2	2	2	2	2	2	2	2	1	2	2	.	2	2	2	2	2	.	2	2	.	.	2	2	.	2	2	2	.	2	1	2	2	.	.	2	2	2	2	.	.	1	2	2	2	2	2	.
RIL004	0	0	0	0	0	0	0	0	0	0	0	0	0	0	0	0	.	0	0	0	.	0	0	0	0	0	0	0	0	0	0	0	0	0	0	0	0	0	0	0	0	0	0	0	0	0	0	0	2
RIL005	2	2	2	2	.	2	2	2	2	2	.	2	2	2	2	2	2	2	2	2	2	2	2	2	2	2	2	2	.	2	0	0	0	.	0	0	0	0	0	0	2	2	0	.	2	2	2	0	0
RIL006	2	2	2	2	.	2	2	2	2	.	.	2	2	0	0	0	0	0	0	0	0	0	0	0	.	.	2	.	1	0	2	.	2	.	2	2	0	0	0	0	.	0	.	.	1	1	0	0	0
RIL007	2	2	2	2	.	2	2	2	2	.	2	2	.	2	2	.	2	.	2	2	2	2	.	1	2	.	2	.	2	.	2	2	2	2	2	2	2	1	2	.	.	2	1	2	2	2	.	.	2
RIL008	0	.	2	2	2	2	2	2	2	1	2	2	2	2	2	2	2	2	2	2	2	2	2	2	2	2	2	2	2	2	2	2	2	2	2	2	2	2	.	2	2	2	0	0	0	0	0	0	0
RIL009	.	.	0	0	0	0	0	0	.	0	.	0	.	.	0	0	0	0	0	.	0	0	.	0	0	0	0	.	0	0	0	0	0	.	0	0	0	0	.	0	.	1	0	0	.	.	0	0	0
RIL010	2	2	2	0	0	.	0	0	0	0	.	0	.	0	0	0	0	0	0	0	0	.	0	0	0	0	0	.	0	0	2	.	2	2	2	2	0	0	0	0	0	0	0	.	1	.	2	2	.
RIL011	2	2	2	2	2	2	2	2	2	2	2	2	2	2	2	2	2	2	2	0	2	2	2	2	0	0	0	0	0	2	0	0	0	0	0	0	0	0	0	0	0	0	0	0	0	2	2	2	2
RIL012	2	2	2	2	2	2	2	2	2	2	2	2	2	2	2	2	2	2	2	2	2	2	2	2	2	0	0	0	0	0	0	0	0	0	0	0	0	0	0	2	2	2	0	2	2	2	2	2	2
RIL013	0	0	0	0	0	0	0	0	0	0	0	0	0	0	0	0	0	0	0	0	0	0	0	0	0	0	0	0	0	2	0	0	0	0	0	0	0	0	0	0	2	2	2	2	2	0	0	0	0
RIL014	2	2	2	0	0	0	0	0	0	0	0	0	0	0	0	0	0	0	0	0	0	0	0	0	0	0	0	0	0	.	2	2	2	2	2	2	2	2	2	2	2	2	2	0	0	0	0	0	0
RIL015	0	1	0	.	0	0	0	0	0	0	.	0	0	0	0	0	0	0	0	.	0	0	0	0	0	0	0	0	0	0	1	1	2	.	.	1	2	2	2	2	2	.	.	0	0	0	0	1	2
RIL016	2	2	2	2	2	2	2	2	2	2	2	2	2	2	2	2	2	2	2	2	2	2	2	2	0	0	0	0	0	2	2	2	2	2	2	2	2	2	2	2	2	2	0	0	0	0	0	2	.
RIL017	0	0	0	0	0	1	1	0	0	2	2	2	2	2	2	2	2	2	2	0	0	0	0	0	0	0	0	0	0	0	0	0	0	0	0	0	0	0	2	2	2	2	2	2	2	2	2	2	2
RIL018	2	2	2	2	.	.	.	.	2	2	2	2	1	1	0	0	.	0	0	0	.	.	0	0	0	0	.	.	.	0	.	.	0	2	0	0	.	0	0	0	0	0	0	.	2	2	2	.	1
RIL019	2	2	0	2	2	2	2	2	2	2	2	2	2	0	2	2	2	2	0	0	0	0	0	0	0	0	0	0	0	0	0	0	0	0	0	0	0	0	0	0	0	2	2	0	0	2	2	2	2
RIL020	0	0	0	0	0	0	0	0	0	0	.	0	0	0	0	0	0	0	0	0	0	0	0	0	0	0	0	0	0	0	0	0	0	0	0	0	0	0	0	0	0	0	0	0	0	0	0	0	0
RIL021	0	0	0	2	2	2	2	2	2	2	2	2	2	2	2	2	2	2	2	2	2	2	2	2	2	2	2	2	2	2	2	2	2	2	2	2	2	2	2	2	2	0	2	2	2	2	2	2	2
RIL022	0	0	0	0	0	0	0	0	0	0	0	0	0	2	2	2	2	2	2	2	2	2	2	2	2	2	2	2	2	2	2	2	2	2	2	2	2	2	2	2	2	2	2	2	2	2	2	2	2
RIL023	2	2	2	.	2	2	2	2	2	2	2	2	1	2	2	2	2	2	.	2	2	2	2	2	2	.	2	2	2	.	0	0	0	0	.	0	0	0	0	0	0	0	0	0	0	0	1	0	0
RIL024	2	2	2	2	.	2	2	2	2	1	2	2	2	0	0	0	0	0	0	0	0	0	0	0	0	0	0	.	0	0	0	0	0	0	0	0	0	0	0	0	0	0	0	0	0	0	2	2	1
RIL025	2	0	0	.	0	0	0	0	0	0	0	0	0	2	2	2	.	2	2	2	1	0	0	.	0	0	0	0	0	0	0	0	0	1	0	0	0	0	0	0	0	.	0	.	0	0	0	0	0
RIL026	0	0	0	0	0	0	0	0	0	0	0	0	0	.	2	2	2	0	0	0	0	2	0	0	0	0	0	0	2	2	0	0	0	0	0	0	0	0	0	0	0	0	0	0	0	0	0	0	.
RIL027	1	1	0	0	0	0	0	0	0	0	0	0	0	0	0	0	0	0	0	0	0	0	0	0	0	0	0	0	0	0	0	0	0	0	0	0	0	0	0	0	0	2	2	2	2	2	2	2	2
RIL028	0	.	0	2	0	0	0	0	0	0	0	2	.	2	2	2	2	2	2	1	2	2	2	.	2	2	2	.	2	.	0	0	0	0	0	0	0	0	0	0	0	.	.	2	.	.	0	2	2
RIL029	0	0	0	.	0	0	0	.	0	0	0	.	0	.	2	2	2	2	.	1	.	2	2	0	2	0	0	0	2	0	.	0	0	0	0	0	0	0	2	0	.	.	2	2	0	0	0	0	.
RIL030	0	0	0	0	0	0	0	0	2	2	2	2	2	0	0	0	0	0	0	0	0	0	0	0	0	0	0	0	0	0	0	0	0	0	0	0	0	0	0	0	0	0	2	2	2	0	0	0	0
RIL031	1	1	2	2	2	.	.	1	1	.	.	1	1	.	.	1	.	.	0	.	0	0	0	0	0	0	0	0	0	0	1	.	.	0	0	0	0	.	0	1	.	0	2	1	1	.	2	2	1
RIL032	2	2	0	0	0	0	0	0	0	0	0	.	0	.	.	.	1	.	.	.	1	.	0	.	.	0	0	0	0	0	0	0	2	2	2	2	2	2	.	2	2	2	2	0	0	0	0	0	0
RIL033	0	0	0	0	0	2	2	0	2	0	2	2	0	0	0	2	2	0	2	2	2	0	2	2	0	0	0	2	2	2	0	0	0	0	0	0	0	0	2	0	.	0	2	2	0	0	0	0	0
RIL034	0	0	2	2	2	2	2	2	2	2	2	2	2	2	2	2	2	2	2	2	2	2	2	2	2	2	2	2	2	2	2	2	2	2	2	2	2	2	2	2	2	2	0	0	0	0	0	0	0
RIL035	2	2	2	2	2	2	2	2	2	2	2	2	2	2	2	2	2	2	2	2	2	.	2	2	0	0	0	0	0	2	2	.	2	2	2	.	2	2	2	2	2	0	0	0	2	2	2	2	.
RIL036	0	0	2	2	0	0	0	0	2	2	.	0	2	2	2	0	.	0	2	0	2	2	2	0	0	0	2	2	2	2	2	.	2	2	0	0	0	0	0	0	0	2	2	0	0	0	0	0	0
RIL037	0	0	0	0	0	0	0	0	0	0	0	0	0	0	0	0	0	0	0	0	0	0	0	0	0	0	0	0	0	0	0	0	0	0	0	0	0	0	2	2	2	0	2	2	2	2	2	2	2
RIL038	1	.	1	.	2	2	1	0	0	0	0	0	0	0	0	0	0	0	0	0	0	0	0	0	0	0	0	0	0	0	0	0	0	0	0	0	0	0	0	0	0	0	0	2	2	2	1	2	.
RIL039	2	2	2	2	2	2	2	2	2	2	2	2	2	2	2	2	2	2	2	2	2	2	2	2	2	2	2	2	2	0	0	0	0	0	0	0	0	0	0	0	0	0	0	0	2	2	2	2	2
RIL040	0	0	2	2	.	2	2	2	2	2	2	2	2	2	2	2	2	2	2	2	.	2	2	2	2	2	2	2	.	2	2	2	2	2	2	2	2	2	2	2	.	2	0	0	0	0	0	0	0
RIL041	0	0	0	0	0	0	0	0	0	0	0	0	0	0	0	0	0	0	0	0	0	2	2	2	2	2	2	.	2	2	0	0	0	0	0	0	0	0	0	0	0	0	2	2	2	2	2	2	1
RIL042	0	0	0	0	0	0	0	0	0	0	0	0	0	0	0	0	0	0	0	0	0	0	0	0	0	0	0	0	0	0	0	0	0	0	0	0	0	0	2	2	2	2	0	0	0	0	0	0	0
RIL043	2	2	2	2	.	2	.	.	2	1	2	2	2	.	0	.	0	0	.	.	.	2	.	.	0	0	.	1	0	0	.	.	0	.	.	0	.	2	2	1	.	.	2	.	.	0	.	2	1
RIL044	2	2	2	2	2	0	0	0	0	0	0	0	0	0	0	0	0	0	0	0	0	0	0	0	0	0	0	0	0	0	0	0	0	0	0	0	0	0	0	0	0	0	0	0	0	0	0	0	0
RIL045	0	0	0	0	0	0	.	0	0	0	.	0	0	1	0	0	.	0	0	2	.	2	2	2	2	.	2	2	2	2	2	2	2	2	2	.	2	2	.	2	2	2	2	1	2	2	2	2	2
RIL046	2	2	2	0	0	0	0	0	0	0	2	2	1	2	2	2	2	2	2	2	2	2	2	2	2	2	2	2	2	2	0	0	0	0	0	0	0	0	0	0	0	0	0	0	0	0	0	0	0
RIL047	0	0	0	0	0	0	0	0	0	0	0	0	0	0	0	0	0	0	0	0	0	0	0	0	0	0	0	0	0	0	0	0	0	0	0	0	0	0	0	0	0	0	0	0	0	0	0	0	0
RIL048	2	2	2	2	2	2	2	2	2	2	2	2	2	2	2	2	2	2	2	2	2	2	2	2	2	2	2	2	2	2	2	2	2	2	2	2	2	2	2	2	2	2	0	0	0	0	0	2	2
RIL049	1	.	1	2	2	2	2	2	2	2	2	2	2	2	2	2	2	2	2	2	2	2	1	2	1	1	1	1	1	0	.	0	0	.	0	0	0	.	2	2	2	2	2	2	2	2	2	2	2
RIL050	2	2	2	2	2	2	2	2	2	2	2	2	2	2	2	2	2	2	2	2	2	2	2	2	2	2	2	2	2	2	2	2	2	2	2	2	2	2	2	2	2	2	2	2	2	2	2	2	2
RIL051	0	.	0	0	0	0	0	0	0	0	0	0	0	.	0	0	0	0	0	0	.	0	0	0	0	0	0	0	0	0	0	0	0	.	0	0	0	0	0	0	0	0	0	0	0	0	0	0	.
RIL052	2	2	0	1	0	0	0	0	0	0	.	0	0	0	0	0	0	0	0	0	0	.	0	0	0	0	0	0	0	0	0	0	0	0	.	0	0	0	2	2	2	2	0	0	0	0	2	2	2
RIL053	0	0	2	2	2	2	2	2	2	2	2	2	2	2	2	2	2	2	2	2	2	2	2	2	2	2	2	2	2	2	2	2	2	2	2	2	2	2	2	2	2	2	2	2	2	2	2	2	2
RIL054	2	2	2	2	2	2	2	2	2	2	2	2	2	2	2	2	2	2	2	2	2	2	2	2	2	2	2	2	2	2	2	2	2	2	2	2	2	2	2	2	2	0	0	0	2	2	0	0	0
RIL055	2	2	2	0	0	0	0	0	0	0	0	0	0	2	2	2	2	2	2	2	2	2	2	2	2	2	2	2	2	2	2	2	2	2	2	2	2	2	2	2	2	0	2	2	2	2	2	2	2
RIL056	0	.	.	2	.	2	2	2	2	.	2	2	2	2	2	2	2	2	2	2	2	2	.	.	2	.	2	.	1	2	2	.	2	2	2	.	2	2	2	2	.	.	1	.	0	.	2	2	.
RIL057	2	0	0	0	0	0	0	0	0	0	0	0	0	2	2	2	.	1	2	2	2	2	2	2	1	1	1	1	1	1	.	1	1	0	0	0	2	2	2	2	2	2	2	2	2	2	2	2	2
RIL058	2	2	0	0	0	0	0	0	2	2	0	0	0	0	1	1	1	1	0	0	0	2	2	2	2	2	2	2	2	2	2	2	2	2	2	2	2	2	2	2	2	2	2	2	2	2	2	2	2
RIL059	2	2	0	0	2	2	2	2	1	0	0	0	0	2	2	2	2	2	2	2	2	2	2	2	2	2	2	2	2	2	2	2	2	2	2	2	2	2	2	2	2	2	2	2	2	0	0	0	0
RIL060	2	2	2	2	2	2	2	2	2	1	2	2	2	2	2	2	2	2	2	2	2	2	2	2	2	0	0	0	0	0	0	0	0	0	0	0	0	0	0	2	2	2	0	2	2	2	2	2	.
RIL061	0	2	2	2	2	2	2	2	2	2	2	2	2	2	2	2	2	2	2	2	2	2	2	2	2	2	2	2	2	2	2	2	2	2	2	2	2	2	2	2	0	0	2	2	2	2	2	2	2
RIL062	0	0	0	0	0	0	0	0	0	0	0	0	0	2	2	2	2	0	0	0	0	0	0	0	0	0	0	0	0	0	0	0	0	0	0	0	0	0	0	0	0	0	2	2	2	2	2	2	2
RIL063	2	2	2	2	2	2	2	2	2	2	2	2	2	2	2	2	2	2	2	2	2	2	2	2	2	2	2	2	2	0	0	0	0	0	0	0	0	0	0	0	0	0	0	0	0	0	0	0	0
RIL064	0	0	0	2	2	2	2	2	2	2	2	2	2	2	2	2	2	2	2	2	2	2	2	2	2	2	2	2	2	0	.	0	1	.	1	1	0	0	2	2	2	2	2	2	2	2	2	2	2
RIL065	2	0	2	2	2	2	0	2	2	2	0	2	0	0	2	0	0	0	2	2	2	0	0	0	0	0	2	2	0	2	0	0	0	1	0	0	0	0	.	0	.	0	0	2	2	0	0	2	0
RIL066	0	0	0	0	0	0	0	0	0	0	0	0	0	.	0	0	0	0	0	0	0	0	0	0	0	0	0	0	0	0	0	0	0	0	0	0	0	0	0	0	0	0	0	0	0	0	0	0	0
RIL067	0	0	0	0	0	0	0	0	0	0	0	0	0	0	2	2	2	2	0	0	0	2	2	2	2	2	2	2	2	2	2	2	2	2	2	2	2	2	2	2	2	2	2	2	2	2	2	0	0
RIL068	0	0	0	2	2	2	2	2	2	2	2	2	2	2	2	2	2	2	0	0	0	0	0	0	0	0	0	0	0	0	0	0	0	0	0	0	2	2	.	2	2	2	0	0	0	0	0	0	0
RIL069	0	2	2	0	0	0	0	0	0	0	0	0	0	0	0	0	0	0	0	0	.	0	0	0	0	0	0	0	0	0	0	0	0	0	0	0	0	0	0	0	0	0	2	0	0	0	0	0	0
RIL070	0	0	0	0	0	0	0	0	0	0	0	0	0	2	2	2	2	2	2	2	2	2	0	0	0	0	0	0	0	0	0	0	0	0	0	0	0	0	0	0	0	2	2	2	2	2	2	2	2
RIL071	0	0	0	0	0	.	0	0	0	0	.	.	0	.	0	0	0	0	0	0	0	0	0	0	0	0	0	0	0	0	0	0	0	0	0	0	0	0	0	0	0	0	2	.	2	2	2	2	2
RIL072	0	0	0	0	0	0	0	0	0	0	2	2	2	2	2	2	2	2	2	2	2	2	2	2	2	0	0	0	0	0	0	0	0	0	0	0	0	0	0	0	0	0	0	0	0	0	0	0	0
RIL073	0	0	0	0	0	0	0	0	0	0	0	0	0	0	0	0	0	0	0	0	0	0	0	0	0	0	0	0	0	0	0	0	0	0	0	0	0	0	2	2	2	2	2	2	2	2	2	2	2
RIL074	0	0	0	0	0	0	0	0	0	0	0	0	0	0	0	0	0	0	0	0	0	0	0	0	0	0	0	0	0	0	2	2	2	2	2	2	2	2	2	2	2	2	.	2	2	2	2	2	1
RIL075	2	0	2	2	2	0	0	2	2	2	2	2	2	2	2	0	0	0	0	2	0	2	0	0	0	0	0	0	2	2	0	0	0	2	2	0	0	0	0	0	.	0	2	2	2	0	0	0	2
RIL076	2	0	2	0	0	0	0	0	0	0	0	0	0	0	0	0	2	2	2	2	2	2	2	2	2	2	2	2	2	2	2	2	2	0	2	2	0	0	0	0	0	0	2	2	2	2	0	0	0
RIL077	2	2	2	2	2	2	2	2	2	2	2	2	2	2	2	2	2	2	2	2	2	2	2	2	0	0	0	0	0	0	0	0	0	0	0	0	0	0	0	2	.	1	2	2	2	2	0	0	0
RIL078	2	2	2	.	.	.	1	2	1	.	.	.	0	.	1	.	2	2	2	2	0	0	0	0	0	0	0	0	0	0	0	0	0	0	0	0	0	0	2	2	2	2	2	2	2	2	0	0	0
RIL079	0	0	0	0	0	0	0	0	0	0	0	0	0	0	0	0	0	0	0	0	0	0	0	0	0	0	0	0	0	2	2	2	0	0	0	0	0	0	0	0	0	2	0	0	0	0	0	0	0
RIL080	0	0	0	0	0	0	0	0	0	0	0	0	0	.	0	0	.	0	0	0	0	0	0	0	0	0	0	0	0	0	0	0	0	0	0	0	0	0	0	0	0	0	0	0	0	0	0	0	0
RIL081	2	2	2	2	2	2	2	2	2	2	2	.	2	2	.	2	2	2	2	2	2	2	2	2	2	2	2	.	2	2	2	2	2	2	2	2	2	2	.	2	.	2	.	2	.	2	.	2	2
RIL082	2	2	2	2	2	2	0	0	2	2	2	2	2	2	2	2	2	2	2	2	2	2	2	2	2	2	2	2	2	2	2	2	2	2	2	2	2	2	2	2	2	2	2	0	0	0	0	0	0
RIL083	0	0	0	2	2	2	2	2	2	2	2	2	2	2	2	2	2	2	2	2	2	2	2	2	2	2	2	2	2	2	2	2	2	2	2	2	2	2	.	2	2	2	2	2	2	2	2	2	2
RIL084	2	2	2	2	0	2	2	2	2	1	2	2	2	2	2	2	2	2	2	2	.	2	.	2	2	2	2	.	2	2	2	.	2	2	2	.	2	2	.	2	2	2	1	.	2	2	2	2	2
RIL085	0	0	0	0	0	.	0	0	0	0	.	0	0	.	0	0	.	0	0	0	0	0	0	0	0	0	0	0	0	0	0	0	0	0	0	0	0	0	0	0	0	0	0	.	2	.	2	2	2
RIL086	0	0	0	2	2	2	2	2	2	2	2	2	2	2	2	2	2	2	2	2	2	2	2	2	2	2	2	2	2	2	2	2	2	2	2	2	2	2	2	2	2	2	0	0	0	0	0	0	0
RIL087	2	2	2	2	2	2	2	2	2	2	2	2	2	2	2	2	2	2	2	2	2	2	2	2	2	2	2	2	2	2	2	2	2	2	2	2	2	2	2	2	2	2	2	2	2	2	2	2	2
RIL088	2	2	0	0	0	0	0	0	0	0	0	0	0	.	0	0	0	0	0	0	0	0	0	0	0	0	0	0	0	0	0	0	0	0	0	0	0	0	0	0	0	0	2	1	0	2	2	2	2
RIL089	2	2	2	2	2	2	2	2	2	2	2	2	2	2	2	2	2	2	2	2	2	2	2	2	2	2	2	2	2	2	2	2	2	2	2	2	2	2	2	2	2	2	2	0	0	0	0	2	2
RIL090	2	2	2	2	2	0	0	0	0	0	0	0	0	2	2	2	2	2	2	2	2	2	2	2	2	2	2	2	2	2	2	2	2	2	2	2	2	2	2	2	2	2	0	0	0	0	0	0	0
RIL091	2	2	2	2	2	2	2	2	2	2	2	2	2	2	2	2	2	2	2	2	2	2	2	2	2	2	2	2	2	2	0	0	0	0	0	0	0	2	2	2	2	2	0	0	.	1	.	.	.
RIL092	0	0	0	0	0	0	0	2	2	2	2	2	2	2	2	2	2	2	2	2	2	2	2	2	2	2	2	2	2	0	0	0	0	0	0	0	0	0	0	0	0	0	0	0	0	0	0	0	0
RIL093	0	.	0	.	0	0	0	0	0	0	2	2	2	2	2	2	.	0	0	.	.	0	0	0	0	0	0	0	0	0	0	0	0	.	0	0	0	1	.	0	0	.	1	2	2	2	2	2	.
RIL094	0	0	0	2	2	2	2	2	1	.	.	1	0	.	1	1	2	2	2	2	2	2	2	2	1	0	.	0	.	0	0	0	2	2	2	2	2	2	2	2	2	2	0	0	0	0	0	0	0
RIL095	0	0	0	0	0	0	0	0	0	0	0	0	0	0	2	2	2	2	2	2	2	2	2	2	2	2	2	2	2	2	2	2	2	2	2	2	2	2	2	2	2	2	2	2	2	2	2	2	2
RIL096	2	2	2	2	2	2	2	2	2	2	2	2	2	0	0	0	0	0	0	0	0	0	0	0	0	0	0	0	0	0	0	0	0	0	0	0	0	0	0	0	0	0	0	0	0	0	0	2	2
RIL097	2	2	2	2	2	2	2	2	2	2	2	2	2	2	2	2	2	2	2	2	2	2	2	2	2	2	2	2	2	2	2	2	2	2	2	2	2	2	2	0	0	0	2	2	2	2	2	2	2
RIL098	2	2	2	2	2	2	2	2	2	2	2	2	2	2	2	2	2	2	2	2	2	2	2	2	2	2	2	2	2	2	2	0	0	0	0	0	0	2	2	2	2	2	2	2	2	2	2	2	2
RIL099	0	0	0	0	0	0	0	0	0	0	0	0	0	0	0	0	.	0	0	0	0	0	0	0	0	0	0	0	0	0	0	0	0	0	0	0	0	0	0	0	0	0	.	2	2	2	2	2	2
RIL100	2	2	2	2	2	2	2	2	2	2	2	2	2	2	2	2	2	2	2	2	2	2	2	2	2	2	2	2	2	2	2	2	2	2	2	2	0	0	0	0	2	2	2	0	0	0	0	0	0
RIL101	0	0	0	0	.	0	0	0	0	0	0	0	0	0	0	0	0	0	0	.	0	0	2	2	2	2	2	2	2	2	2	2	2	2	2	2	2	2	2	2	2	2	1	2	2	2	2	2	2
RIL102	0	0	0	0	0	0	0	0	0	0	0	1	0	0	2	2	2	2	2	2	2	2	2	2	2	2	2	2	2	2	2	2	2	2	2	2	2	2	2	2	2	2	2	2	2	2	2	2	2
RIL103	2	2	2	2	2	2	2	2	2	2	2	2	2	2	0	0	0	0	0	0	0	0	1	1	1	1	1	1	1	0	0	0	0	0	0	0	1	1	2	2	.	0	2	2	2	2	2	2	2
RIL104	0	0	0	0	0	0	0	0	0	0	0	2	2	2	2	2	2	2	2	2	2	2	2	2	2	2	2	2	2	2	2	2	2	1	1	.	0	0	0	0	0	2	2	2	2	0	0	0	0
RIL105	2	2	2	0	0	.	.	.	2	2	2	2	2	2	2	2	2	2	2	2	2	2	2	2	2	2	2	2	2	2	2	2	2	2	2	2	2	2	2	2	2	2	0	0	0	0	0	0	0
RIL106	2	2	2	2	2	2	2	2	2	2	2	2	2	2	2	2	.	.	2	2	2	2	2	2	2	2	2	2	2	2	2	2	2	2	2	2	2	2	.	0	2	2	0	0	0	0	0	0	0
RIL107	2	2	2	2	2	2	.	0	0	0	0	0	0	1	0	0	1	0	0	0	0	0	0	0	0	0	0	0	0	0	0	0	0	0	0	0	0	0	.	0	2	2	1	2	2	2	2	2	2
RIL108	0	0	0	0	0	0	0	0	0	0	0	0	0	0	0	0	0	0	0	0	0	0	0	0	0	0	0	0	0	0	0	0	0	0	0	0	0	0	0	0	0	0	2	2	2	2	2	2	2
RIL109	0	0	0	0	0	0	0	0	0	0	0	0	0	0	0	0	0	0	0	0	0	0	0	0	0	0	0	0	0	2	0	0	0	0	0	0	0	0	0	2	.	0	2	2	2	2	2	2	2
RIL110	2	2	2	2	0	0	2	.	0	.	2	0	0	2	.	2	.	0	0	2	0	2	2	0	0	.	2	2	2	0	0	0	0	0	0	0	0	0	.	0	.	0	1	1	0	0	0	.	2
RIL111	0	1	0	.	0	0	.	0	0	2	2	2	.	2	2	2	2	2	2	2	.	2	2	2	2	.	2	.	2	2	2	2	2	2	2	.	2	2	2	2	2	.	2	2	.	2	2	2	.
RIL112	2	2	2	2	2	2	2	2	2	2	2	2	2	2	2	2	2	2	2	2	2	2	2	2	2	2	2	2	2	2	2	2	2	2	2	2	2	2	2	2	2	2	2	2	2	2	2	2	2
RIL113	2	2	2	1	.	1	.	.	.	.	.	.	0	1	.	.	1	.	.	.	1	.	.	1	1	.	.	.	1	0	1	.	.	0	1	.	0	.	0	1	.	.	0	0	0	0	0	0	0
RIL114	2	2	2	.	2	0	0	.	.	.	.	.	0	1	.	.	1	.	.	1	1	.	1	.	.	0	1	1	1	0	.	.	0	.	1	1	0	.	0	1	.	1	0	1	1	1	1	.	.
RIL115	.	1	.	1	.	1	.	.	0	0	.	.	0	2	2	2	2	2	.	2	2	2	2	2	2	2	2	2	2	0	.	0	0	0	0	0	0	0	0	.	0	0	0	0	1	2	2	2	2
RIL116	.	1	.	1	0	1	.	0	0	0	.	0	0	2	2	2	2	2	.	2	2	2	2	2	2	2	2	.	2	0	0	0	0	0	0	0	0	0	0	0	0	0	0	0	.	2	2	2	2
RIL117	2	2	2	2	2	2	2	2	0	0	0	0	0	0	0	0	0	0	0	0	0	0	0	0	0	0	0	0	0	0	0	0	0	0	0	0	0	0	0	0	2	2	2	2	2	2	2	2	2
RIL118	2	2	2	2	2	2	2	2	2	2	2	2	2	2	2	2	2	2	2	2	2	2	2	2	2	.	2	2	2	.	2	2	2	2	2	2	2	2	2	2	2	.	.	2	2	1	2	2	2
RIL119	.	1	.	1	.	1	.	.	0	0	.	.	0	.	.	.	0	0	0	0	.	0	1	.	.	.	1	.	1	0	.	.	0	0	.	.	0	.	.	1	2	2	0	0	0	0	0	0	0
RIL120	2	2	2	2	2	2	2	2	2	2	2	2	2	2	2	2	0	0	0	0	2	2	2	2	2	2	2	2	2	2	2	2	2	2	2	2	2	2	2	2	2	.	0	0	0	0	0	0	0
RIL121	2	2	2	2	2	2	2	1	1	.	.	1	1	2	2	2	2	2	2	2	2	2	2	2	2	2	2	2	2	2	2	0	0	0	0	0	2	1	2	2	.	2	0	0	2	2	0	0	0
RIL122	2	2	2	0	0	0	2	2	2	2	2	2	2	2	2	2	2	2	2	2	2	2	2	2	2	2	2	2	2	2	2	2	2	2	2	2	0	0	0	0	0	0	2	2	2	2	2	2	2
RIL123	0	0	2	2	2	2	2	2	2	2	2	2	.	2	2	2	2	0	.	2	2	2	2	2	2	.	2	2	2	2	2	2	2	2	2	2	2	2	2	2	2	2	1	2	.	0	0	0	0
RIL124	0	0	0	0	0	0	0	2	2	2	2	2	2	2	2	2	2	2	2	2	2	2	2	2	2	2	2	2	2	2	2	2	2	2	2	2	2	2	2	0	0	2	2	0	0	0	0	0	0
RIL125	2	0	0	0	.	0	0	0	0	0	0	0	0	.	0	0	0	0	0	0	.	0	0	1	.	0	0	0	.	0	0	0	0	0	0	0	0	0	0	0	0	0	0	0	0	0	2	0	1
RIL126	0	0	0	2	2	2	2	2	2	2	2	0	0	0	0	0	0	0	0	0	0	0	0	0	0	2	2	2	0	2	2	2	2	2	2	2	2	2	2	.	1	.	2	2	2	2	2	2	2
RIL127	2	2	2	2	2	2	2	2	2	2	2	2	2	2	2	2	2	2	2	2	2	2	2	2	2	2	2	2	2	2	2	2	2	2	2	2	2	2	2	2	2	2	2	2	2	2	2	2	2
RIL128	2	2	2	.	0	0	0	1	.	0	0	0	0	0	0	0	0	0	0	0	0	0	0	0	0	0	0	0	0	2	2	2	2	2	2	2	.	2	2	2	.	2	2	2	2	0	0	0	0
RIL129	0	0	0	0	0	0	0	0	1	2	2	0	0	0	0	0	0	0	0	0	0	0	0	0	0	0	0	0	0	0	0	0	0	0	0	0	0	0	0	0	2	0	2	2	2	2	2	2	2
RIL130	2	2	2	2	2	2	2	2	0	0	0	0	0	0	0	0	0	0	0	0	0	0	0	0	0	0	0	0	0	0	0	0	0	0	0	0	0	0	0	0	0	0	0	0	0	0	0	0	0
RIL131	2	2	2	2	2	2	2	2	2	2	2	2	2	0	0	0	0	1	1	.	0	.	.	1	0	0	0	0	0	2	2	2	2	2	2	2	2	2	2	2	2	2	0	0	0	0	0	0	0
RIL132	0	0	2	2	2	2	2	2	2	2	2	2	2	2	2	2	2	2	2	2	2	2	2	2	2	2	2	2	2	2	2	2	2	2	2	2	2	2	2	2	2	2	2	2	2	2	2	2	2
RIL133	2	2	2	2	2	2	2	2	2	2	2	2	2	2	2	2	2	2	2	2	2	2	2	2	2	2	2	2	2	2	2	2	2	2	2	2	2	2	2	2	2	2	0	0	0	0	0	0	0
RIL134	2	.	0	2	0	0	0	2	2	0	2	0	0	2	2	0	0	0	0	2	0	2	2	0	0	2	2	2	2	0	2	0	2	2	2	2	0	0	0	0	.	0	0	0	0	2	0	0	0
RIL135	1	.	.	2	2	2	2	2	2	2	2	2	2	2	2	2	2	2	2	2	2	2	2	2	2	2	2	2	2	2	2	2	2	2	2	2	2	2	2	2	2	2	2	0	2	0	0	0	0
RIL136	2	2	2	2	2	2	2	2	2	2	2	2	2	2	2	2	2	2	2	2	2	2	2	2	2	2	2	2	2	2	2	2	2	2	2	2	2	2	2	2	2	2	2	2	2	0	0	0	.
RIL137	2	2	2	2	2	2	2	2	2	2	2	2	2	2	2	2	2	2	2	2	2	2	2	2	2	2	2	2	2	2	2	2	2	1	2	.	2	2	2	0	0	0	0	0	0	0	0	0	0
RIL138	0	0	0	0	0	0	0	0	0	0	0	0	0	0	0	0	0	0	0	0	0	0	0	0	0	0	0	0	0	2	2	2	2	2	2	2	2	2	2	2	2	2	2	2	2	2	2	2	2
RIL139	2	2	2	2	2	2	2	2	2	0	0	0	0	0	0	0	0	0	2	2	2	2	2	2	2	2	2	2	2	0	0	0	0	0	0	0	0	0	0	0	0	0	0	0	2	2	2	2	2
RIL140	2	2	2	2	2	2	2	2	2	2	2	2	2	2	2	2	2	2	2	2	2	2	2	2	2	2	2	2	2	2	0	0	0	0	0	0	0	0	0	0	0	0	0	0	0	1	2	2	2
RIL141	0	.	0	.	0	1	.	0	0	.	0	.	0	.	.	0	.	.	0	0	.	0	0	.	0	0	0	.	0	0	0	0	.	.	.	0	0	0	0	0	0	0	0	0	0	0	0	0	.
RIL142	2	2	2	2	2	2	2	.	2	.	2	2	.	2	2	2	2	2	2	2	2	2	2	2	2	.	2	2	2	2	2	2	2	2	2	2	2	2	.	2	2	2	1	2	1	2	.	2	.
RIL143	1	0	0	.	0	.	0	1	1	0	2	2	2	.	2	2	1	1	1	2	1	1	2	.	2	0	2	2	2	0	0	0	2	2	2	0	0	0	0	1	0	0	0	2	0	.	0	.	0
RIL144	0	0	0	0	0	0	0	0	0	0	0	0	0	0	0	0	0	0	0	0	0	0	0	0	0	0	0	0	0	0	0	0	0	0	0	0	0	0	0	0	0	0	0	0	0	0	0	0	0
RIL145	2	2	2	.	2	2	0	.	1	1	.	.	0	2	.	2	2	0	0	0	0	0	0	0	0	0	0	0	0	2	2	.	2	2	0	0	0	0	2	0	.	2	0	2	0	2	0	0	0
RIL146	0	0	0	0	0	0	0	0	0	0	0	0	0	0	0	0	0	0	0	0	0	0	0	0	2	2	2	2	2	2	2	2	2	2	2	2	2	2	2	2	2	2	2	2	2	0	2	2	2
RIL147	2	2	2	2	.	2	2	2	2	2	2	2	2	2	2	2	2	2	2	2	.	2	2	2	2	2	2	2	2	2	2	2	2	2	2	2	2	2	.	2	2	0	2	2	2	2	2	2	2
RIL148	2	2	2	0	0	0	0	0	0	0	0	0	0	0	0	0	0	0	0	0	0	0	0	0	0	0	0	0	0	0	0	0	0	0	0	0	0	0	0	0	0	2	0	2	2	.	1	0	.
RIL149	0	0	0	0	0	0	0	2	2	2	0	0	0	0	0	0	0	0	0	0	0	0	0	0	0	0	0	0	0	0	0	0	0	0	0	0	0	0	0	0	0	2	2	2	2	2	2	2	2
RIL150	2	2	2	0	0	0	0	2	2	2	2	2	2	0	0	0	0	2	2	2	2	2	2	2	2	2	2	2	2	2	2	2	2	2	2	2	2	2	2	2	2	2	2	2	2	2	2	2	2
RIL151	0	0	0	2	2	2	2	2	2	2	2	2	2	2	2	2	2	2	2	2	2	1	.	0	2	2	2	2	2	2	2	2	2	2	2	2	2	2	2	2	2	0	2	2	2	2	2	2	2
RIL152	2	2	0	0	0	0	0	0	0	0	0	0	0	0	0	0	.	0	0	0	.	0	0	0	0	0	0	0	0	0	0	0	0	0	0	0	0	0	0	0	0	0	0	2	2	2	2	2	2
RIL153	2	2	0	0	0	0	0	.	.	0	.	.	0	.	.	0	.	.	.	1	.	0	0	0	.	.	.	0	1	0	1	.	0	0	.	0	0	.	0	1	0	0	0	2	2	2	2	2	2
RIL154	0	0	0	0	0	0	0	0	0	0	0	0	0	0	0	0	0	0	0	0	2	2	2	2	2	2	2	2	2	2	2	2	2	2	2	2	2	2	2	2	2	2	2	2	2	2	0	0	0
RIL155	0	0	0	0	0	0	0	0	0	0	0	0	0	0	0	0	2	2	2	2	2	2	2	2	2	2	2	2	2	2	2	2	2	2	2	2	2	2	2	2	2	2	2	2	2	2	2	2	2
RIL156	0	0	0	0	0	0	0	0	0	0	.	.	1	2	.	.	.	2	.	2	2	2	2	2	2	2	2	2	2	2	2	2	2	2	2	2	0	0	2	2	2	2	2	2	2	2	2	2	2
RIL157	0	0	2	2	2	2	2	2	2	2	2	2	2	2	2	2	2	2	2	2	2	2	2	2	2	2	2	2	2	2	0	2	2	2	2	2	2	2	2	2	2	2	0	0	0	0	0	0	0
RIL158	2	2	2	2	2	2	2	2	2	2	2	2	2	2	2	2	2	2	2	0	0	0	0	0	0	0	0	0	0	0	0	0	0	0	0	0	0	0	0	0	0	0	2	2	2	2	2	2	2
RIL159	0	0	0	0	0	0	0	0	0	0	0	0	0	0	0	0	0	0	2	2	2	2	2	2	0	0	0	0	0	0	0	2	2	2	2	2	2	2	2	2	2	2	0	0	0	0	0	0	0
RIL160	0	0	0	2	2	2	2	2	2	2	2	2	2	2	2	2	2	2	2	2	0	0	2	2	2	2	2	2	2	2	2	2	0	2	2	2	2	2	0	2	2	2	2	2	2	2	2	2	2
RIL161	2	2	2	2	2	2	2	2	0	0	0	0	0	0	0	0	0	0	0	0	0	0	0	0	0	0	0	0	0	0	0	0	0	0	0	0	0	0	2	2	2	2	2	2	2	2	2	2	2
RIL162	2	2	2	2	2	2	2	2	2	2	2	2	2	2	2	2	2	2	2	2	2	2	2	2	2	2	2	2	2	2	2	0	0	0	0	0	0	0	0	0	0	0	0	0	0	0	0	0	0
RIL163	0	0	2	2	2	2	2	2	2	2	2	2	2	0	0	0	0	0	0	0	0	0	0	0	0	0	0	0	0	2	2	2	2	2	2	2	2	2	2	2	2	2	1	2	2	2	2	2	2
RIL164	2	2	2	2	2	2	2	2	2	2	2	2	2	2	2	2	2	2	2	2	2	0	0	0	0	0	0	0	0	0	0	0	0	0	0	0	0	0	0	0	0	0	0	0	0	0	0	0	0
RIL165	2	2	2	0	0	0	0	0	0	0	0	0	0	0	0	0	0	0	0	0	0	0	0	0	0	0	0	0	0	0	0	0	0	0	0	0	0	0	0	0	2	2	2	2	2	2	2	2	2
RIL166	2	2	2	2	2	2	2	2	2	2	2	2	2	2	.	.	2	2	0	0	0	0	0	0	0	0	0	0	0	0	0	0	0	2	2	2	2	2	2	2	2	2	0	0	0	0	0	0	0
RIL167	0	0	0	0	0	0	0	0	0	0	0	0	0	0	0	0	0	0	0	0	0	0	0	0	0	0	0	0	0	0	0	0	0	0	0	0	0	0	0	0	0	0	2	2	2	2	2	2	2
RIL168	0	0	0	0	0	0	0	0	0	0	0	0	0	0	0	0	0	.	0	0	0	0	2	2	0	0	0	2	2	2	0	0	0	0	0	0	0	0	2	0	.	0	2	2	0	0	0	0	0
RIL169	.	1	.	2	2	2	.	.	2	2	2	2	1	2	2	.	2	1	1	2	.	.	.	1	2	.	2	2	2	.	.	.	1	.	.	0	0	0	0	.	0	2	.	.	0	1	1	0	1
RIL170	2	2	2	2	2	2	2	2	2	2	2	2	2	2	2	2	2	2	2	2	2	2	2	2	2	2	2	2	2	2	2	.	0	0	0	0	0	0	0	0	0	0	0	0	0	0	0	0	0
RIL171	0	0	0	.	.	2	2	2	2	2	2	2	2	0	2	2	2	2	2	2	2	2	2	2	2	2	2	2	2	2	2	2	2	2	2	2	2	2	2	2	2	2	0	0	0	0	0	0	0
RIL172	0	0	0	2	2	2	2	2	2	2	2	2	2	2	2	2	2	2	2	2	2	2	2	2	2	2	2	2	2	2	2	2	2	2	2	2	2	2	2	2	2	2	2	2	2	2	2	0	0
RIL173	2	2	2	2	2	0	0	0	0	0	0	0	0	0	0	0	0	0	0	2	2	2	2	2	2	2	2	2	2	2	2	2	2	2	2	2	2	2	2	2	2	2	2	2	2	2	2	2	2
RIL174	2	2	2	2	2	2	2	2	2	2	2	2	2	2	2	2	2	2	2	2	2	2	2	2	2	2	2	2	2	2	2	2	2	2	2	2	2	2	2	2	2	2	2	0	0	0	2	2	2
RIL175	2	2	2	2	2	2	2	2	2	2	2	2	2	2	2	2	2	2	2	2	2	2	2	2	2	2	2	2	2	2	2	2	2	2	2	2	2	2	2	2	2	2	0	0	0	0	0	0	0
RIL176	2	2	2	2	2	2	2	2	2	2	2	2	2	0	0	0	0	0	0	0	0	0	0	0	0	0	0	0	0	0	0	0	0	0	0	0	0	0	0	0	2	2	2	2	2	2	2	2	2
RIL177	2	2	2	2	2	2	2	2	2	2	2	2	2	2	2	2	2	2	2	2	2	2	2	2	2	2	2	2	2	2	2	2	2	2	2	2	2	0	0	0	0	0	0	0	0	0	1	.	.
RIL178	.	0	1	2	2	0	0	2	2	2	0	2	2	2	2	0	0	0	0	0	0	0	0	0	2	0	0	0	0	2	0	2	2	2	0	2	2	2	2	0	.	0	2	2	0	0	0	2	2
RIL179	0	0	0	0	0	2	2	2	2	2	2	2	2	2	2	2	2	2	2	2	2	2	2	2	2	2	2	2	2	2	2	2	2	2	2	2	2	2	2	2	2	.	1	0	0	0	2	2	2
RIL180	0	0	0	2	2	2	2	2	2	.	2	2	2	2	2	2	2	2	2	2	2	2	2	2	2	2	2	2	2	2	2	2	2	2	2	2	2	2	2	2	2	2	0	0	0	0	2	2	.
RIL181	2	2	2	2	2	2	2	0	0	0	0	0	0	0	0	0	0	0	0	0	0	0	0	0	0	0	0	0	0	0	0	0	0	0	0	0	0	0	0	0	0	2	2	2	2	2	2	2	2
RIL182	2	2	2	0	0	0	0	0	0	0	0	0	0	0	0	0	0	0	0	0	0	0	0	0	0	0	0	0	0	0	0	0	0	0	0	0	0	0	0	0	0	0	0	0	0	2	2	2	2
RIL183	2	2	2	2	2	2	2	2	2	2	2	2	2	2	2	2	2	2	2	2	2	2	2	2	2	2	2	2	2	2	2	2	0	.	2	.	2	2	2	2	.	2	2	2	2	0	0	0	0
RIL184	2	0	0	0	0	0	0	0	0	0	0	0	0	0	0	0	0	0	0	0	0	0	0	0	0	0	0	0	0	0	0	0	0	0	0	0	0	0	0	0	0	0	0	0	0	0	0	0	0
RIL185	0	0	0	0	0	0	0	2	2	2	2	2	2	2	2	2	2	2	2	2	2	2	2	2	2	2	2	2	2	2	2	2	2	2	2	2	2	2	2	2	2	2	0	0	0	0	0	0	0
RIL186	1	.	2	2	2	2	2	2	2	2	2	2	2	2	2	2	2	2	2	2	2	2	2	2	2	2	2	2	2	2	2	2	2	2	2	2	2	2	2	2	2	2	2	0	0	0	2	0	0
RIL187	2	2	0	0	0	0	0	0	0	0	0	0	0	0	0	0	0	0	0	0	0	0	0	0	0	0	0	0	0	2	2	2	2	2	2	2	2	2	2	2	0	0	2	2	2	0	0	0	0
RIL188	0	0	2	2	2	0	0	0	0	0	0	0	0	0	0	0	0	0	0	0	0	0	0	0	0	0	0	0	0	0	0	0	0	.	0	0	0	0	0	0	0	0	2	2	2	2	2	0	0
RIL189	0	0	0	0	0	0	0	0	2	2	2	2	2	2	2	2	2	2	2	2	2	2	2	2	2	2	2	2	2	2	2	2	2	2	2	2	2	2	2	2	2	2	0	0	0	0	2	2	2
RIL190	2	2	2	2	2	2	2	2	2	2	2	2	2	2	2	2	2	2	2	2	2	2	2	2	2	2	2	2	2	2	0	2	2	2	2	2	2	2	2	2	2	2	2	0	0	0	0	2	2
RIL191	0	0	0	0	0	0	0	0	0	0	0	0	0	0	0	0	0	0	0	0	0	0	0	0	0	0	0	0	0	0	0	0	0	0	0	0	0	0	0	0	0	0	0	0	0	0	0	0	0
RIL192	0	0	0	0	0	0	0	1	0	0	0	0	0	0	0	0	0	0	0	0	0	0	0	0	2	2	2	2	2	2	2	2	2	.	2	2	2	2	2	2	2	2	2	2	2	2	2	2	2
RIL193	0	0	2	2	2	2	2	2	2	2	2	2	2	2	2	2	2	2	2	2	2	2	2	2	2	2	2	2	2	2	0	0	0	0	0	0	0	2	2	2	2	2	0	0	0	0	0	0	0
RIL194	2	2	2	0	0	0	0	0	0	0	0	0	0	0	0	0	0	0	0	0	0	0	0	0	2	2	2	2	2	2	2	2	2	2	2	2	2	2	2	2	2	2	2	2	2	2	.	2	.
RIL195	.	1	0	0	0	0	0	0	0	0	0	.	1	2	.	.	0	0	0	0	.	0	0	0	.	2	2	2	2	2	2	2	2	2	2	2	2	2	2	2	2	2	2	2	2	2	2	2	2
RIL196	2	2	2	2	2	2	2	2	2	1	2	2	2	2	2	2	2	2	2	2	2	2	2	2	2	2	2	2	2	0	2	2	2	2	2	2	2	2	0	0	0	0	0	0	0	0	0	0	.
RIL197	2	2	0	0	0	0	0	0	0	0	0	0	0	2	2	2	2	2	2	2	2	2	2	2	2	2	2	2	2	2	2	2	2	2	2	2	2	2	2	2	2	2	0	0	0	0	0	0	0
RIL198	2	2	2	2	2	2	2	2	2	2	2	2	2	2	2	2	2	0	2	2	2	2	2	2	2	2	2	2	2	0	0	0	0	0	0	0	0	0	0	0	0	0	2	2	2	2	2	2	2
RIL199	0	0	0	.	0	.	.	0	0	0	0	0	0	.	0	0	.	0	0	0	.	0	0	0	0	0	0	0	0	0	.	0	0	.	.	0	0	0	0	0	0	0	1	.	.	2	2	2	2
RIL200	0	2	2	2	2	2	2	2	2	2	2	2	2	2	2	2	2	2	2	2	2	2	2	2	2	2	2	2	2	2	2	2	2	2	2	2	2	2	2	2	2	2	.	2	2	2	2	2	2
RIL201	2	2	2	2	2	2	2	2	2	2	2	2	2	2	2	2	2	2	0	0	0	0	0	0	0	0	0	0	0	0	0	0	0	0	0	0	0	2	2	2	2	2	0	2	2	2	2	2	2
RIL202	0	0	0	0	0	0	0	0	0	0	0	0	0	0	2	2	2	2	2	2	2	2	2	2	2	2	2	2	2	2	2	2	2	2	2	2	0	0	0	0	0	0	2	2	2	2	2	2	2
RIL203	2	2	2	2	2	2	2	2	2	.	2	2	2	0	0	0	0	0	1	2	2	2	.	.	2	2	2	2	2	2	2	.	2	2	2	.	2	2	2	2	2	2	1	2	2	2	2	2	2
RIL204	0	.	2	1	0	.	.	2	0	0	0	0	0	0	0	0	.	0	0	0	.	0	0	0	0	0	.	0	0	0	0	0	0	0	0	0	0	0	0	0	0	.	.	.	2	2	2	2	2
RIL205	0	0	0	0	0	0	0	0	0	0	0	0	0	0	0	0	0	0	0	0	0	0	0	0	0	0	0	0	0	0	0	0	0	0	0	0	0	0	0	0	0	0	0	0	2	2	0	0	0
RIL206	2	2	2	2	2	2	2	2	2	2	2	2	2	2	2	2	2	2	2	2	2	2	2	2	2	2	2	2	2	2	2	.	2	2	2	2	2	2	2	2	2	2	1	2	2	2	0	0	0
RIL207	0	0	0	0	0	0	0	0	2	2	2	2	2	2	2	2	2	2	2	2	2	2	2	2	2	2	2	2	2	2	2	2	2	2	2	2	2	2	2	2	2	2	.	0	0	0	2	2	2
RIL208	0	0	0	0	0	0	0	0	0	0	0	0	0	.	.	0	0	0	2	2	2	2	2	2	2	2	2	2	2	2	2	2	2	2	2	2	2	2	2	2	2	2	2	2	2	0	2	2	2
RIL209	2	2	2	2	2	2	2	.	2	2	2	2	.	2	2	2	2	2	2	2	2	2	2	2	2	.	2	2	2	2	2	2	2	2	2	2	2	2	2	2	2	.	1	.	2	2	.	2	.
RIL210	0	0	2	2	2	2	2	2	2	2	2	2	2	2	2	2	2	2	2	2	2	2	2	2	2	2	2	2	2	2	2	2	2	2	2	2	2	2	2	2	2	2	0	0	0	0	0	0	0
RIL211	0	0	0	0	0	0	0	0	0	0	0	0	0	0	0	0	.	0	0	0	.	0	0	0	0	0	0	0	0	0	0	0	0	.	0	0	0	0	0	0	0	0	1	.	2	2	.	.	1
RIL212	2	2	2	2	2	2	2	2	2	2	2	2	2	2	2	2	2	0	0	0	.	0	0	0	0	0	0	0	0	2	2	.	2	.	0	0	0	0	0	0	0	0	2	2	2	2	2	2	2
RIL213	0	0	0	0	0	0	0	0	0	0	0	0	0	0	0	0	.	0	0	0	.	0	0	0	0	0	0	0	0	2	2	2	2	2	2	2	2	2	2	2	0	0	2	2	2	2	2	2	2
RIL214	2	2	0	0	0	0	0	0	0	0	0	0	0	0	0	0	0	0	0	0	0	0	0	0	0	0	0	0	0	0	2	2	2	2	2	2	2	2	2	2	2	2	2	2	2	2	0	0	0
RIL215	0	.	2	2	2	2	2	.	2	.	2	2	2	2	2	2	2	2	2	2	2	2	2	2	2	2	2	2	2	2	2	2	2	2	2	2	2	2	2	2	2	2	2	2	2	2	2	2	2
RIL216	0	0	0	0	0	0	0	0	0	0	0	0	0	0	0	0	0	0	0	0	.	0	0	0	0	0	0	0	0	0	0	0	0	0	0	0	0	0	0	0	0	0	0	0	0	0	0	0	0
RIL217	2	2	2	2	2	2	2	2	2	2	2	2	2	2	2	2	2	2	2	2	2	2	2	2	2	2	2	2	2	2	2	2	2	2	2	2	2	2	2	2	2	2	2	2	2	0	0	0	0
RIL218	0	0	0	0	0	0	0	0	0	0	0	0	0	0	0	0	0	0	0	0	0	0	0	0	0	0	0	0	0	0	0	0	0	0	0	0	0	0	0	0	0	0	2	2	2	2	2	2	2
RIL219	0	0	0	0	0	0	0	0	0	0	0	0	0	0	0	0	0	0	0	0	0	0	0	0	0	0	0	0	0	.	0	0	0	0	0	0	0	0	0	0	0	0	2	2	2	2	2	2	2
RIL220	2	2	2	2	2	2	2	2	2	2	2	2	2	2	2	2	2	2	2	2	2	2	2	2	2	2	2	2	2	2	2	2	2	2	2	2	2	2	2	2	2	2	0	0	0	0	0	0	0
RIL221	0	0	0	0	2	2	0	0	0	2	0	0	0	0	0	0	0	0	0	0	0	0	0	0	0	0	0	0	0	0	0	0	0	0	0	0	0	0	0	0	0	0	0	0	1	.	0	.	0
RIL222	0	0	0	0	0	0	0	0	0	0	0	0	0	0	0	0	0	0	0	0	0	0	0	0	0	0	0	0	0	0	0	0	0	1	0	0	.	.	2	.	1	2	2	0	0	0	0	0	0
RIL223	0	0	0	0	0	.	0	0	0	0	0	0	0	0	0	0	0	0	0	0	0	0	0	0	0	0	0	0	0	0	0	0	0	0	0	0	0	0	0	0	0	0	0	0	0	.	0	.	0
RIL224	2	2	2	2	2	2	2	0	0	0	0	0	0	0	0	0	0	0	0	0	0	0	0	0	0	0	0	0	0	0	0	0	0	0	0	0	0	0	0	0	0	0	2	2	2	2	2	2	2
RIL225	.	.	.	2	2	2	2	2	2	2	2	2	2	2	2	2	2	2	2	2	2	2	2	2	2	2	2	2	2	1	.	1	1	1	.	1	2	1	.	.	.	2	0	0	0	0	0	0	0
RIL226	0	0	0	0	0	0	0	0	0	0	0	0	0	0	0	0	0	0	0	0	0	0	0	0	0	0	0	0	0	0	0	0	0	0	0	0	0	0	0	0	0	0	0	2	2	2	2	2	2
RIL227	0	0	0	0	0	0	0	0	0	0	2	2	2	2	.	0	0	0	0	0	0	0	0	0	0	0	0	0	0	0	0	0	0	0	0	0	0	0	0	0	0	0	0	2	2	2	1	1	1
RIL228	2	2	2	2	2	2	2	2	2	2	2	2	2	2	2	2	2	2	2	2	2	2	2	2	2	2	2	2	2	0	0	0	0	0	0	0	0	0	0	0	0	0	0	0	0	0	0	0	0
RIL229	2	2	2	2	2	2	2	2	0	0	0	0	0	2	2	2	2	2	0	0	0	0	0	0	0	0	0	0	0	0	0	0	0	0	0	0	0	.	2	2	.	0	2	1	2	.	0	0	0
RIL230	0	0	2	2	2	2	2	0	0	0	0	0	0	0	0	0	0	0	0	0	0	0	0	0	0	0	0	0	0	0	2	2	2	0	0	0	0	0	0	0	0	0	2	2	2	2	2	2	2
RIL231	0	0	0	0	0	0	0	0	0	0	0	0	0	0	0	0	0	0	0	0	0	0	0	0	0	0	0	0	0	0	0	0	0	0	0	0	0	0	0	0	0	0	0	0	0	0	0	0	0
RIL232	2	0	2	0	0	0	0	2	2	2	0	2	2	2	2	0	0	0	0	0	0	0	0	0	2	0	0	0	2	2	2	0	0	2	0	0	0	0	2	2	2	0	2	0	0	2	0	0	2
RIL233	0	0	0	0	0	0	0	0	0	0	0	0	0	0	0	0	0	0	0	0	0	0	0	0	0	0	0	0	0	0	0	0	0	0	0	0	0	0	0	0	0	0	0	0	0	0	0	0	0
RIL234	0	0	0	0	0	0	0	0	0	0	0	0	0	0	0	0	0	0	0	0	0	0	0	0	2	2	2	2	2	2	2	2	2	2	2	2	2	2	2	2	2	2	2	2	2	2	2	2	2
RIL235	0	0	0	0	0	0	0	2	2	2	2	2	2	2	2	2	0	0	0	0	0	0	0	0	2	2	2	2	2	.	2	1	2	2	2	.	2	2	2	2	2	2	1	.	2	2	2	2	2
RIL236	2	2	2	2	2	2	2	2	2	2	2	2	2	0	0	0	0	0	0	0	0	0	0	0	0	0	0	0	0	0	0	0	0	0	0	0	0	0	0	0	0	0	0	0	0	0	0	0	0
RIL237	0	0	0	0	0	0	0	0	0	0	0	0	0	0	0	0	0	0	0	0	0	0	0	0	0	0	0	0	0	0	0	0	0	0	0	0	0	0	0	0	0	0	0	2	2	2	2	0	0
RIL238	0	0	0	2	2	2	2	2	2	2	2	2	2	2	2	2	2	2	2	2	2	2	2	2	2	2	2	2	2	2	2	2	2	2	2	2	2	2	2	2	2	2	2	2	2	2	2	2	2
RIL239	0	0	0	0	0	0	0	0	0	0	0	0	0	0	0	0	0	0	0	0	0	0	0	0	0	0	.	0	0	0	0	0	0	0	0	0	0	0	0	0	0	0	0	2	2	0	0	0	0
RIL240	2	2	2	0	0	0	0	0	0	0	0	0	0	0	0	0	0	0	0	0	0	0	0	0	0	0	.	0	0	0	0	0	0	0	0	0	0	0	0	0	2	2	2	2	2	2	2	2	2
RIL241	0	0	0	0	0	0	0	0	0	0	0	0	0	0	0	0	0	0	0	0	0	0	0	0	0	0	0	0	0	0	0	0	0	0	0	0	0	0	1	0	0	.	0	.	0	.	.	.	1
RIL242	0	0	0	0	0	0	0	0	0	0	0	0	0	0	0	0	0	0	0	0	0	0	0	0	0	0	0	0	0	0	0	0	0	0	0	0	0	0	0	0	0	.	1	1	.	2	2	2	.
RIL243	0	0	0	0	0	0	0	0	0	0	0	0	0	0	0	0	0	0	0	0	0	0	0	0	0	0	0	0	0	0	0	0	0	0	0	0	0	0	0	0	0	2	2	2	2	2	0	0	0
RIL244	0	0	0	0	0	0	0	0	0	0	0	0	0	0	0	0	0	0	0	0	0	0	0	0	0	0	0	0	0	0	0	0	0	0	0	0	0	0	0	0	0	0	2	2	2	2	2	2	2
RIL245	0	0	0	0	0	0	0	0	2	2	.	1	.	2	2	2	2	2	2	2	2	2	2	2	2	2	2	2	2	2	2	2	2	2	2	2	2	2	2	2	2	2	2	2	2	2	2	2	2
RIL246	0	0	0	0	0	0	0	0	0	0	0	0	0	0	0	0	0	0	0	0	0	2	2	2	2	2	2	2	2	2	2	2	2	2	2	2	2	2	2	2	2	2	2	2	2	2	2	2	2
RIL247	2	2	0	0	0	0	0	0	0	0	0	0	0	0	0	0	0	0	0	0	0	0	0	0	0	0	0	0	0	2	2	.	2	2	2	2	2	2	2	2	2	0	2	2	2	2	2	2	2
RIL248	0	0	0	0	0	0	0	0	0	0	0	0	0	0	0	0	0	0	0	0	0	1	1	1	.	1	1	1	1	1	1	.	1	.	1	1	0	0	0	0	0	0	0	0	0	0	0	0	0
RIL249	2	2	0	0	0	0	0	0	0	0	0	0	0	0	0	0	0	0	0	0	0	0	0	0	0	0	0	0	0	0	0	0	0	.	0	0	0	0	0	2	2	2	0	0	0	2	0	0	0
RIL250	2	2	2	0	0	0	0	0	0	0	0	1	0	0	0	0	0	1	0	0	0	0	0	0	.	0	0	0	0	0	0	0	0	0	0	0	0	0	2	2	2	2	2	2	2	2	2	2	2
RIL251	2	2	2	0	0	0	0	0	0	0	0	0	0	0	0	0	0	0	0	0	0	0	0	0	0	0	0	0	0	0	0	0	0	0	0	0	0	0	0	0	0	2	0	0	0	0	0	0	0
RIL252	2	2	2	2	2	2	2	2	2	2	2	2	2	2	2	2	2	2	2	2	2	2	2	2	2	2	2	2	2	2	2	2	2	0	2	2	0	0	0	0	0	0	2	2	2	2	2	2	2
RIL253	0	1	0	2	2	2	2	2	2	1	.	1	1	.	.	0	.	0	0	.	2	2	2	2	2	2	2	2	2	0	0	0	0	0	0	0	0	0	0	0	0	0	2	2	2	2	2	2	2
RIL254	2	2	2	2	2	2	2	2	2	2	2	2	2	2	2	2	2	2	2	2	2	2	2	2	2	2	2	2	2	2	2	2	0	1	1	1	0	0	0	0	0	0	2	2	2	2	2	0	0
RIL255	2	2	2	2	2	2	0	2	0	2	2	2	0	0	2	0	0	0	0	0	0	0	0	0	0	0	0	0	0	2	2	.	2	2	0	0	0	0	2	0	.	2	0	2	0	2	0	0	0
RIL256	2	2	2	2	2	2	2	2	2	2	2	2	2	2	2	2	2	2	2	2	2	2	2	2	2	2	2	2	2	2	2	2	2	2	2	2	2	2	2	2	2	2	0	0	0	0	0	0	0
RIL257	0	0	0	0	0	0	0	0	0	0	0	0	0	0	0	0	0	0	0	0	0	2	2	2	2	2	2	2	2	2	2	2	2	2	2	2	2	2	2	2	2	2	2	2	2	2	2	2	2
RIL258	0	0	0	2	2	2	2	2	2	2	2	2	2	2	2	2	0	0	0	0	0	0	0	0	2	2	2	2	2	2	2	2	2	2	2	2	2	2	2	2	2	2	2	0	0	0	0	0	0
RIL259	0	0	0	0	0	0	0	0	0	0	0	0	0	0	0	0	0	0	0	0	0	0	0	0	0	0	0	0	0	0	0	0	0	0	0	0	0	0	0	0	0	0	2	0	0	0	0	0	0
RIL260	0	0	0	0	0	0	0	.	.	0	.	.	0	0	0	0	0	0	0	0	0	0	0	0	0	0	0	0	0	2	2	2	2	2	2	2	2	2	2	2	2	0	2	2	2	2	2	2	2
RIL261	2	2	2	2	2	2	2	2	2	2	2	2	2	2	2	2	2	2	2	2	2	2	2	2	2	2	2	2	2	0	1	.	1	0	0	0	0	0	0	.	0	0	0	0	0	0	0	0	0
RIL262	2	2	2	2	2	2	2	2	2	2	2	2	2	2	2	2	2	2	2	2	2	2	2	2	2	2	2	2	2	2	2	2	2	2	2	2	2	2	2	2	2	2	2	2	2	2	2	2	2
RIL263	0	0	0	2	2	2	2	2	2	2	2	2	2	2	2	2	2	2	2	2	2	2	2	2	2	2	2	2	2	2	2	2	2	2	2	2	2	2	2	2	2	2	0	2	2	2	2	2	2
RIL264	0	0	2	0	0	0	0	2	2	2	2	2	2	2	2	2	2	2	2	2	2	2	2	2	2	2	2	2	2	2	2	2	2	2	2	2	2	2	2	2	2	2	0	0	0	0	0	0	0
RIL265	0	0	0	0	0	0	0	0	0	0	0	0	0	0	0	0	0	0	0	0	0	0	0	0	0	0	0	0	0	0	0	0	0	0	0	0	0	0	0	0	0	0	0	0	0	2	2	2	2
RIL266	0	0	0	0	0	0	0	0	0	0	0	0	0	0	0	0	0	0	0	0	0	0	0	0	0	0	0	0	0	0	0	0	0	0	0	0	0	0	0	0	0	0	0	0	0	0	0	0	0
RIL267	2	2	2	2	2	0	0	0	0	0	0	0	0	0	0	0	0	0	0	0	0	0	0	0	0	0	0	0	0	0	0	0	0	0	0	0	2	2	2	2	2	0	0	0	0	0	0	0	0
RIL268	2	2	2	2	2	2	2	2	2	2	2	2	2	2	2	2	2	2	2	2	2	2	2	2	2	2	2	2	2	2	2	2	2	2	2	2	2	2	2	2	2	2	2	2	2	2	0	0	0
RIL269	2	2	2	2	2	2	2	2	2	2	2	2	2	2	2	2	2	2	2	2	2	2	2	2	2	2	2	2	2	0	0	0	0	0	0	0	0	0	0	0	0	0	0	0	0	2	2	2	2
RIL270	2	2	2	2	2	2	2	0	0	0	0	0	0	0	0	0	0	0	0	0	0	0	0	0	0	0	0	0	0	2	2	2	2	2	2	2	2	2	2	2	2	2	0	0	0	0	0	0	0
RIL271	0	0	0	0	0	0	0	0	0	0	0	0	0	0	2	2	2	2	2	2	2	2	2	2	2	2	2	2	2	2	2	2	2	2	2	2	2	2	2	2	2	2	2	2	2	2	0	2	2
RIL272	0	0	0	2	2	2	2	0	0	0	0	0	0	0	0	0	0	0	0	0	0	0	0	0	0	0	0	0	0	0	0	0	0	0	0	0	0	0	.	2	2	2	2	2	2	2	2	2	2
RIL273	0	0	0	0	0	0	0	0	0	0	0	0	0	0	0	0	0	0	0	0	0	0	0	0	0	0	0	0	0	0	0	0	0	0	0	0	0	0	0	0	0	0	0	2	2	2	2	2	2
RIL274	2	2	2	2	2	2	2	2	2	2	2	2	2	2	2	2	2	2	2	2	2	2	2	2	2	2	2	2	2	2	0	0	0	0	0	0	0	0	0	0	0	0	0	0	0	0	0	0	0
RIL275	0	0	0	0	0	0	0	0	0	0	0	0	0	0	0	0	0	0	0	0	0	2	2	2	2	2	2	2	2	2	2	2	2	2	2	2	2	2	2	2	2	2	0	0	0	0	2	2	2
RIL276	0	2	2	2	2	2	2	2	2	2	2	2	2	2	2	2	2	2	2	2	2	2	2	2	2	0	0	0	0	0	0	0	0	0	0	0	0	0	0	0	0	0	0	0	2	2	2	2	2
RIL277	0	0	2	2	2	2	2	2	0	0	0	0	0	0	0	0	0	0	0	0	0	0	0	0	2	2	2	2	2	2	2	2	2	2	2	2	2	2	2	2	2	2	2	2	2	2	2	2	2
RIL278	2	2	2	2	2	2	2	2	2	2	2	2	2	2	2	2	2	2	2	2	2	2	2	2	2	2	2	2	2	2	2	2	2	2	2	2	2	2	2	2	2	2	0	0	0	0	0	0	0
RIL279	0	0	0	0	0	0	0	0	0	0	0	0	0	0	0	0	0	0	2	2	2	2	2	2	0	0	0	0	0	0	0	0	0	0	0	0	0	0	0	0	0	2	2	2	2	2	2	2	2
RIL280	0	0	0	0	0	0	0	2	2	2	0	0	0	0	0	0	0	0	1	.	1	1	.	1	.	.	2	.	2	.	.	1	2	1	.	.	.	1	.	2	2	2	0	0	0	0	0	0	0
RIL281	2	2	2	2	2	2	2	2	2	2	2	2	2	2	2	2	2	2	2	2	2	2	2	2	2	2	2	2	2	0	0	0	0	0	0	0	0	0	0	2	2	2	2	2	2	2	2	2	2
RIL282	0	0	0	0	0	0	0	0	0	0	0	0	0	0	0	0	0	0	0	0	0	0	0	0	0	0	0	0	0	0	0	0	0	0	0	0	0	0	0	0	0	0	0	0	0	0	0	0	0
RIL283	2	2	2	2	2	2	2	2	2	2	.	2	.	2	2	2	2	2	2	2	2	2	0	2	0	0	0	0	0	0	1	2	2	2	2	2	2	2	2	2	2	0	0	0	0	0	0	0	0
RIL284	0	.	0	0	0	0	0	0	0	0	0	2	2	0	0	0	.	0	0	0	.	0	0	0	2	2	2	2	2	2	0	0	0	0	0	0	0	0	0	0	0	0	0	0	0	0	0	0	0
RIL285	2	2	0	0	0	0	0	0	2	2	2	2	2	.	1	1	2	2	2	2	2	2	2	2	2	2	2	2	2	1	1	.	1	1	1	1	1	.	.	1	1	1	2	2	2	2	2	2	2
RIL286	2	2	2	2	2	2	2	2	2	2	2	2	2	0	0	0	0	0	0	0	0	0	0	0	0	0	0	0	0	0	0	0	0	0	0	0	0	0	0	0	0	0	2	2	2	2	2	2	2
RIL287	2	2	2	2	2	2	2	2	2	2	2	2	2	2	2	2	0	0	0	0	2	2	2	2	2	2	2	2	2	2	2	2	2	2	2	2	2	2	2	2	2	.	2	2	2	2	1	1	1
RIL288	0	0	0	0	0	0	0	0	0	0	0	0	0	0	0	0	0	0	0	0	0	0	1	0	1	1	1	1	1	2	2	2	2	2	2	2	2	2	2	2	2	2	2	2	2	0	2	2	2
RIL289	2	2	2	2	2	2	2	2	2	2	2	2	2	2	2	2	2	2	2	2	2	2	2	2	2	2	2	2	2	2	2	2	2	2	2	2	2	2	2	2	2	2	2	2	2	2	2	2	2
RIL290	2	2	2	2	2	2	2	2	2	2	2	2	2	2	2	2	2	2	2	2	2	2	2	2	2	2	2	2	2	2	2	2	2	2	2	2	2	2	2	2	2	2	2	2	0	0	0	0	0
RIL291	0	0	2	2	2	2	2	2	2	2	2	2	2	2	2	2	2	2	2	2	2	2	2	2	2	2	2	2	2	2	2	.	2	2	2	2	2	2	2	2	2	2	2	2	2	2	2	2	2
RIL292	1	2	.	.	2	.	1	.	2	1	.	.	1	2	.	1	1	1	.	2	.	1	.	1	.	.	2	.	2	2	2	.	2	1	1	.	.	.	0	1	.	.	0	0	0	.	.	.	.
RIL293	0	0	0	0	0	0	0	0	0	0	0	0	0	0	0	0	0	0	0	0	0	0	0	0	0	0	0	0	0	2	2	2	2	2	2	2	2	2	2	2	2	2	2	2	2	2	2	2	2
RIL294	0	0	0	0	0	0	0	0	0	2	2	2	2	2	2	2	2	2	2	2	2	2	2	2	2	2	2	2	2	2	2	2	2	2	2	2	2	2	2	2	2	2	2	2	2	2	2	2	2
RIL295	2	2	2	2	2	2	2	2	2	2	2	2	2	0	0	0	0	0	0	0	.	0	2	2	2	2	2	2	2	0	0	0	0	0	0	0	0	0	0	2	2	2	.	2	2	2	2	2	2
RIL296	.	.	0	.	0	.	.	.	0	0	0	.	0	.	0	0	0	0	0	0	.	0	0	0	.	0	0	0	.	0	.	2	2	2	.	.	1	2	2	2	2	.	1	2	1	2	2	0	.
RIL297	2	2	2	2	2	2	2	2	0	0	0	0	0	0	0	0	0	0	0	0	0	0	0	0	0	0	0	0	0	0	0	0	0	0	0	0	0	0	0	0	0	2	2	0	0	0	0	0	0
RIL298	2	2	2	2	2	2	2	0	0	2	2	2	2	2	2	2	2	2	2	2	2	2	2	2	2	2	2	2	2	2	2	2	2	2	2	2	2	2	2	2	2	2	0	0	0	0	0	0	0
RIL299	0	0	0	0	0	0	0	0	0	0	0	0	0	0	0	0	0	0	0	0	0	0	0	0	0	0	0	0	0	2	2	2	2	2	2	2	0	0	0	0	0	0	0	0	2	2	0	0	0
RIL300	2	2	2	2	2	2	2	2	2	2	2	2	2	2	2	2	2	2	2	2	2	2	2	2	2	2	2	2	2	2	2	2	2	2	2	2	2	2	2	2	2	2	2	2	2	2	2	2	2
RIL301	0	0	0	0	0	0	0	0	0	0	0	0	0	0	0	0	0	0	0	0	0	0	0	0	0	0	0	0	0	0	0	0	0	0	0	0	0	0	0	0	0	0	0	0	0	0	0	0	0
RIL_Penotype
Rep: replication
Env	1: 2014JH
Env	2: 2015JH
Env	3: 2016CZ
Env	4: 2016JH
Missing data: NA
###	Rep	Env	EWPE	CWPE	EL	ED	CD	RN	KNPR	KWPE	RKP
RIL001	1	1	NA	NA	11.53	25.83	NA	12.33	NA	NA	0.2353
RIL001	2	1	NA	NA	13.55	31.83	25.83	12.33	NA	15.35	0.4737
RIL001	1	2	41.02	8.36	11.63	36.95	20.2	11.6	17.3	33.42	0.7904
RIL001	2	2	33.08	8.45	12.33	34	19.9	11.2	13.2	24.39	0.7461
RIL001	1	3	69.74	9.84	11.06	40.18	17.78	12.22	19.44	59.34	0.8569
RIL001	2	3	61.11	9.99	11	38.95	19.36	11.8	15.6	50.67	0.8179
RIL001	1	4	27.94	5.91	10.69	32.42	19.14	10.6	16.56	22.29	0.7975
RIL001	2	4	31.04	7.87	12.04	28.3	13.1	12	13.33	NA	0.6844
RIL002	1	1	NA	NA	15.5	27.4	26	10.8	NA	5.06	0.2083
RIL002	2	1	NA	NA	14.79	31	29.29	11.14	NA	NA	0.4727
RIL002	1	2	46.87	11.9	12.48	42	19.5	9.4	14	NA	0.6064
RIL002	2	2	57.55	17.61	14.33	37.67	21.67	10.33	20.33	35.19	0.5446
RIL002	1	3	68.03	30.63	12.33	46.27	26.63	11.33	13	37.12	0.5316
RIL002	2	3	42.85	26.75	18.38	43.4	26.97	9.5	8	NA	0.3276
RIL002	1	4	NA	NA	NA	NA	NA	NA	NA	NA	NA
RIL002	2	4	16	10	12.9	31.22	18.54	12	9	NA	0.375
RIL003	1	1	NA	NA	13.14	37.14	25.71	12.57	NA	41.61	0.8028
RIL003	2	1	NA	NA	13.03	35.67	25.56	13.11	NA	46.35	0.82
RIL003	1	2	34.08	6.21	12.84	29.2	16.54	11.6	25.2	28.13	0.8189
RIL003	2	2	66.36	11.64	12.53	35.75	19.29	12.29	24.75	53.15	0.784
RIL003	1	3	NA	NA	NA	NA	NA	NA	NA	NA	NA
RIL003	2	3	NA	NA	NA	NA	NA	NA	NA	NA	NA
RIL003	1	4	NA	NA	NA	NA	NA	NA	NA	NA	NA
RIL003	2	4	NA	NA	NA	NA	NA	NA	NA	NA	NA
RIL004	1	1	NA	NA	15.13	43.33	30.5	14.33	NA	69.6	0.7257
RIL004	2	1	NA	NA	14.6	41	32	14.4	NA	50.81	0.6849
RIL004	1	2	33.6	12.19	12.06	36.14	24.29	14	23	21.78	0.5773
RIL004	2	2	39.15	12.35	11.68	33.5	22	14	21	26.83	0.6436
RIL004	1	3	99.63	17.3	14.17	40.38	20.98	13	27.4	80.8	0.825
RIL004	2	3	108.26	19.47	14.5	40.35	22.59	12.6	27.5	85.59	0.8198
RIL004	1	4	33.68	9.96	11.1	33.62	22.32	12.4	15	NA	0.6478
RIL004	2	4	NA	NA	NA	NA	NA	NA	NA	NA	NA
RIL005	1	1	NA	NA	10.56	25	23	10.4	NA	10.28	0.5556
RIL005	2	1	NA	NA	10.96	32.4	23	11.2	NA	27.72	0.7941
RIL005	1	2	51.5	12.75	15.8	34.5	19.33	12.67	17	NA	0.7207
RIL005	2	2	46.24	10.48	12.56	35.67	18.31	11.25	17	37.18	0.6922
RIL005	1	3	112.74	17.98	16.7	41.58	20.3	11.6	28.6	91.67	0.8323
RIL005	2	3	125	26	18	44.03	21.13	12.67	30	96.93	0.7882
RIL005	1	4	34.71	13.41	16.33	33.77	20.84	12	13	NA	0.5275
RIL005	2	4	27.45	12.85	13.45	33.77	22.35	11	11	NA	0.5312
RIL006	1	1	NA	NA	15.28	32.5	24.17	12.33	NA	37.21	0.6935
RIL006	2	1	NA	NA	13.42	32.5	24.17	11.33	NA	13.78	0.5333
RIL006	1	2	53.22	10.15	15.69	31.5	19.8	12	36.1	43.99	0.7982
RIL006	2	2	34.17	7.52	11.47	30.5	16.43	10.57	22.25	26.56	0.7714
RIL006	1	3	70.99	9.51	14.55	35.96	16.56	12.4	29.8	59.55	0.8633
RIL006	2	3	104.43	13.1	15.85	39.51	19.18	11.6	34.2	NA	0.8747
RIL006	1	4	42.2	10.18	14.03	31.14	20.7	11.4	24.7	32.07	0.7263
RIL006	2	4	22.99	7.53	11.9	28.15	19.66	12	23	NA	0.672
RIL007	1	1	NA	NA	14.7	35	26.5	11.75	NA	41.07	0.7033
RIL007	2	1	NA	NA	12.11	35.22	24.44	12	NA	35.69	0.747
RIL007	1	2	84.12	14.4	15.55	36.02	19.75	12	34.7	70.65	0.8275
RIL007	2	2	52.16	9.84	12.68	32.6	19.2	11.4	27.1	41.93	0.808
RIL007	1	3	82.07	12.01	14.85	37	17.5	11.4	32.1	68.02	0.8529
RIL007	2	3	95.56	11.88	15.85	38	17.48	11.8	35	81.54	0.8745
RIL007	1	4	34.93	9.87	14.97	31.81	20.9	12.29	19.67	23.88	0.6729
RIL007	2	4	24.93	8.12	12.82	22.33	11.73	11.6	20	NA	0.5994
RIL008	1	1	NA	NA	14.87	41.67	28.44	14.22	NA	69.1	0.7857
RIL008	2	1	NA	NA	12.93	39.71	26.29	13.43	NA	55.5	0.8065
RIL008	1	2	62.62	10.54	14.48	38.2	23.75	14.6	25.67	53.54	0.8186
RIL008	2	2	45.78	9.58	10.88	36.75	19.25	11.75	19.25	34.21	0.7239
RIL008	1	3	66.04	9.49	15.35	35.65	17.07	11.8	30	55.47	0.8553
RIL008	2	3	58.78	11.28	13.2	35.53	18.92	12.4	23.56	46.04	0.7525
RIL008	1	4	36.5	8.77	13.25	30.18	20.14	12	27	NA	0.7485
RIL008	2	4	NA	NA	NA	NA	NA	NA	NA	NA	NA
RIL009	1	1	NA	NA	16.17	38.33	29.67	14.33	NA	35.4	0.6029
RIL009	2	1	NA	NA	15.13	33.75	27.5	13.25	NA	29.45	0.6765
RIL009	1	2	48.15	10.5	12.55	36.5	20.5	14	23.5	NA	0.7842
RIL009	2	2	NA	9.18	11.14	NA	19.29	11.71	NA	NA	NA
RIL009	1	3	120.72	15.24	16.2	45.28	22.56	15.8	33.7	102.78	0.8734
RIL009	2	3	148.67	20.72	16.35	47.62	26.16	15.6	31.3	124.83	0.8572
RIL009	1	4	54.88	11.37	14.82	37.4	24.13	14.33	22.83	43.94	0.7573
RIL009	2	4	34.44	9.46	12.72	34.37	22.67	13.6	14.25	NA	0.6729
RIL010	1	1	NA	NA	17.14	40.29	28.14	11.43	NA	68.24	0.7769
RIL010	2	1	NA	NA	16.13	34.75	25	11.75	NA	62.25	0.8033
RIL010	1	2	51.38	12.41	13.46	33	19.1	12	21.6	39.38	0.7512
RIL010	2	2	11	6.86	9.93	24	14.63	10	12	NA	0.4909
RIL010	1	3	81.12	14.54	15.55	37.13	17.38	13	31.4	64.18	0.8172
RIL010	2	3	88.2	16.84	16.2	37.18	19.58	12.4	35.5	69.2	0.8042
RIL010	1	4	35.31	13.81	15.21	29.77	18.59	12.4	18.5	21.15	0.5799
RIL010	2	4	19.56	6.52	10.14	28.29	18.3	11	9	NA	0.586
RIL011	1	1	NA	NA	14.19	30.63	24.13	11.25	NA	22.33	0.614
RIL011	2	1	NA	NA	15.63	29.38	25	11.75	NA	16.53	0.4815
RIL011	1	2	40.81	11.82	14.31	29.2	17.5	11	15	25.78	0.5984
RIL011	2	2	NA	5.84	10.44	NA	13.22	9.56	NA	NA	NA
RIL011	1	3	86.9	16.64	15.8	35.52	17.84	11.8	28.4	68.05	0.7959
RIL011	2	3	76	16.78	15.2	34.66	19.15	11.6	24.8	57.36	0.7518
RIL011	1	4	27.16	9.22	13.96	29.42	18.95	11.8	13.4	17.63	0.6452
RIL011	2	4	14.68	5.07	9.98	27.75	17.89	10.44	9.33	NA	0.5694
RIL012	1	1	NA	NA	10.33	23.33	23.33	10.7	NA	NA	NA
RIL012	2	1	NA	NA	11.33	28.33	26.33	11	NA	NA	0.3182
RIL012	1	2	NA	9.29	9.37	NA	20.6	11.6	NA	NA	NA
RIL012	2	2	NA	8.11	9.47	NA	17.9	10	NA	NA	NA
RIL012	1	3	40.39	14.24	11.63	37.03	22.79	11.5	13.43	29.23	0.6439
RIL012	2	3	39.08	12.74	11.06	36.66	22.32	11.25	14.4	25.61	0.6469
RIL012	1	4	NA	4.97	9.72	NA	18.93	11	NA	NA	NA
RIL012	2	4	NA	5.17	8.23	NA	19.7	10.5	NA	NA	NA
RIL013	1	1	NA	NA	15.37	36.67	28.44	14.22	NA	32.51	0.6064
RIL013	2	1	NA	NA	13.2	36	27.5	13.4	NA	20.56	0.5556
RIL013	1	2	20.33	12.43	13.66	33.07	20.2	13.6	NA	NA	0.3649
RIL013	2	2	49	9.31	11.69	34.5	18.6	14	11	NA	0.6878
RIL013	1	3	113.76	30.06	17.32	42.56	24.73	13.4	22.8	82.31	0.7293
RIL013	2	3	95.9	24.86	14.8	42.79	23.49	12.8	23.89	69.47	0.7397
RIL013	1	4	49.59	14.37	14.84	38.82	24.35	14.8	13.2	32.31	0.6346
RIL013	2	4	17.71	3.7	9.63	30.22	16.32	12	12	NA	0.677
RIL014	1	1	NA	NA	17.33	39.56	29.67	12.44	NA	54.25	0.709
RIL014	2	1	NA	NA	14.14	37.86	27.43	12.86	NA	43.31	0.75
RIL014	1	2	58.58	15.66	15.66	36	20.8	12	17.25	40.86	0.69
RIL014	2	2	40.54	13.27	15.73	32.5	18.6	10.8	11.5	24.39	0.6051
RIL014	1	3	127.36	22.69	17.55	43.77	22.75	12.2	28.3	102.36	0.8222
RIL014	2	3	120.43	21.23	16.1	43.21	23.2	12.2	27.1	96.14	0.8234
RIL014	1	4	28.57	9.29	16.09	34.53	21.25	12.44	15.5	17.7	0.6199
RIL014	2	4	20.04	9.97	15.69	32.26	20.39	11.25	7.25	NA	0.402
RIL015	1	1	NA	NA	15.11	44.44	29.22	14	NA	70	0.8039
RIL015	2	1	NA	NA	14.34	42.5	15.38	15	NA	65.68	0.8031
RIL015	1	2	44.01	10.2	12.5	37.63	18.63	12	19.38	34.28	0.7319
RIL015	2	2	40.59	12.31	12.28	38	19.4	12	19.6	28.08	0.6842
RIL015	1	3	112.97	16.32	16.55	43.82	21.72	13.4	34.8	94.46	0.8549
RIL015	2	3	123.78	17.95	16.1	45.16	22.33	12.8	35.2	103.37	0.8543
RIL015	1	4	79.23	14.62	14.38	40.83	23.26	12.8	26	64.46	0.811
RIL015	2	4	40.82	9.43	14.15	39.82	23.86	14	25.57	31.01	0.6962
RIL016	1	1	NA	NA	14.89	38.57	29	13.4	NA	56.3	0.7222
RIL016	2	1	NA	NA	15.31	38.75	29.25	13.5	NA	52.44	0.7069
RIL016	1	2	58.66	12.79	13.71	36	35.81	12.6	25.8	45.93	0.7822
RIL016	2	2	43.57	12.61	14.29	34.5	21.3	12.4	21.6	30.62	0.6999
RIL016	1	3	89.64	15.87	13.85	39.7	20.82	14.6	28.9	71.58	0.8257
RIL016	2	3	96.9	18.44	12.7	41.75	23.38	14.4	23.1	76.27	0.8087
RIL016	1	4	49.44	13.8	14.01	36.58	24.5	13.5	21.25	33.11	0.6454
RIL016	2	4	25.13	9.26	13.9	34.98	24.86	13.11	15.88	15.63	0.5939
RIL017	1	1	NA	NA	11.79	31.43	24.29	11.67	NA	28.21	0.75
RIL017	2	1	NA	NA	12.55	32.33	23.83	11	NA	23.18	0.7297
RIL017	1	2	29.51	10.13	12.15	34.14	20.7	12.2	12	18.85	0.5681
RIL017	2	2	27.13	6.93	12.6	31.93	18.6	11.8	22	19.08	0.6653
RIL017	1	3	NA	NA	NA	NA	NA	NA	NA	NA	NA
RIL017	2	3	NA	NA	NA	NA	NA	NA	NA	NA	NA
RIL017	1	4	NA	NA	NA	NA	NA	NA	NA	NA	NA
RIL017	2	4	NA	NA	NA	NA	NA	NA	NA	NA	NA
RIL018	1	1	NA	NA	14.17	36.67	30	13	NA	32.18	0.5846
RIL018	2	1	NA	NA	13.7	36.6	28	12	NA	30.21	0.6042
RIL018	1	2	43.43	13.52	13.31	35.86	21.89	12.44	13.86	29.98	0.6575
RIL018	2	2	46.55	12.78	13.61	34.12	19.26	12.22	21	31.94	0.6919
RIL018	1	3	73.6	14.92	13.56	38.74	21.14	13.56	20.56	57.69	0.7878
RIL018	2	3	93.43	15.92	14.15	38.38	23.58	13.2	26.3	75.39	0.8209
RIL018	1	4	35.03	12.6	13.23	34.3	22.68	13.2	20.9	22.25	0.6184
RIL018	2	4	16.33	6.53	12.76	31.69	21.71	12.89	12	9.3	0.58
RIL019	1	1	NA	NA	13.67	39.17	27.67	11.67	NA	NA	0.7561
RIL019	2	1	NA	NA	13	35.71	25.71	11.14	NA	42.13	0.7308
RIL019	1	2	NA	NA	NA	NA	NA	NA	NA	NA	NA
RIL019	2	2	NA	NA	NA	NA	NA	NA	NA	NA	NA
RIL019	1	3	77.71	12.05	13.55	38.83	19.65	12	26.8	64.59	0.841
RIL019	2	3	96.39	14.11	13.6	40.73	20.26	12.2	29.3	80.8	0.8536
RIL019	1	4	56.5	10.85	13.16	36.3	21.91	12.6	24.9	44.88	0.8027
RIL019	2	4	32.98	7.48	13.56	35.42	23.06	12	22.7	25.48	0.7668
RIL020	1	1	NA	NA	11.83	37	27.67	13	NA	38.15	0.7258
RIL020	2	1	NA	NA	11.83	35.33	22.5	13.33	NA	36.63	0.7818
RIL020	1	2	31.76	6.3	11.42	30.44	16.57	12.2	13.4	25.82	0.7699
RIL020	2	2	40.26	5.99	10.96	35.17	16.38	11	13.8	32.17	0.7911
RIL020	1	3	91.01	10.37	12.05	43.3	20.41	14.4	24.6	79.14	0.8817
RIL020	2	3	76.93	14.49	14.5	38.39	18.53	12.57	21.86	60.77	0.7602
RIL020	1	4	12.67	4.48	9.73	28.4	16.76	12	9	NA	0.5958
RIL020	2	4	12.18	3.47	11.2	30.15	16.65	14	13	NA	0.6712
RIL021	1	1	NA	NA	11.89	39	26.71	10.57	NA	16.98	0.575
RIL021	2	1	NA	NA	11.43	32.86	22.86	11.14	NA	33.19	0.75
RIL021	1	2	32.74	9.26	10.83	31.5	17.8	10	11.63	22.89	0.6479
RIL021	2	2	39.14	9.05	11.34	30.67	17.4	10.4	15.5	29.41	0.7316
RIL021	1	3	51.22	10.91	11.1	34.7	18.51	11.2	13.6	39.89	0.7749
RIL021	2	3	47.87	10.47	11.57	35.5	17.48	10.29	18.67	37.53	0.7814
RIL021	1	4	35.7	9.76	11.4	32.07	20.71	10.2	15	25.07	0.6909
RIL021	2	4	27.7	8.76	11.5	36.71	26.39	10.8	12.9	19.12	0.6721
RIL022	1	1	NA	NA	12.86	30	21.43	10.86	NA	30.91	0.84
RIL022	2	1	NA	NA	14	32	23.33	11	NA	33.67	0.8298
RIL022	1	2	26.06	6.56	12.36	29.56	15.6	12	18.11	19.49	0.7114
RIL022	2	2	NA	NA	NA	NA	NA	NA	NA	NA	NA
RIL022	1	3	87.54	9.77	15.9	37.95	17.68	12	33.5	75.69	0.8886
RIL022	2	3	121.74	12.97	16.45	40.72	20.54	12.8	34.4	105.04	0.8932
RIL022	1	4	46.38	8.24	13.86	34.24	19.63	11.4	25.1	37.71	0.7946
RIL022	2	4	47.49	8.45	13.98	33.1	21.74	11.56	27.38	38.63	0.7996
RIL023	1	1	NA	NA	13.9	41	27.25	13.75	NA	56.02	0.7632
RIL023	2	1	NA	NA	14.08	35	23.75	13	NA	36.51	0.6914
RIL023	1	2	42.21	10.74	13.14	33.6	18.3	12	19.4	32.71	0.7219
RIL023	2	2	32.55	9.87	13.52	34	17.1	10.8	17.43	21.53	0.6539
RIL023	1	3	98.54	19.42	15.6	40.76	21.6	13.33	27.6	77.14	0.8004
RIL023	2	3	101.84	21.57	16.1	40.88	22.65	12.4	29.6	NA	0.7857
RIL023	1	4	42.77	8.71	12.93	32.58	20.86	10.89	21.8	32.87	0.7483
RIL023	2	4	23.28	9.12	13.5	35.12	24.61	11.2	13.2	NA	0.5284
RIL024	1	1	NA	NA	14.57	27.14	25.71	12.86	NA	NA	0.2
RIL024	2	1	NA	NA	12.58	31.67	27.5	12.67	NA	9.5	0.3793
RIL024	1	2	NA	9.88	12.82	NA	17.6	12.2	NA	NA	NA
RIL024	2	2	32.5	11.99	14.47	31	18.3	13.8	NA	NA	0.3969
RIL024	1	3	50.28	17.46	14.2	36.48	20.1	12.8	15	32.97	0.6281
RIL024	2	3	67.69	21.09	15	37.19	21.51	13	14.6	46	0.6792
RIL024	1	4	27.72	9.99	13.19	35.13	20.19	14	4.5	NA	0.4335
RIL024	2	4	26.53	8.98	10.57	33.48	19.42	13.33	11.25	NA	0.4916
RIL025	1	1	NA	NA	12.67	24.17	21.67	9.67	NA	NA	0.5625
RIL025	2	1	NA	NA	16	28.33	24.17	9.67	NA	13.78	0.4848
RIL025	1	2	43.93	9.95	13.86	30.26	18.19	11.6	20.2	34.69	0.753
RIL025	2	2	58.38	11.4	14.69	33.86	18.63	12.25	23.57	46.66	0.7747
RIL025	1	3	85	24.04	16.61	37.46	22.03	10.22	26.56	60.32	0.7054
RIL025	2	3	86.98	25.9	18	38.16	21.01	10.6	29.7	60.44	0.6978
RIL025	1	4	41.93	7.75	13.88	32.61	15.38	11	15.5	NA	0.6031
RIL025	2	4	12.86	3.62	12.27	24.49	13.82	9.33	13	NA	0.5804
RIL026	1	1	NA	NA	14.57	40.71	30.43	15.43	NA	65.27	0.7479
RIL026	2	1	NA	NA	13.33	37.22	28.33	13.33	NA	50.41	0.75
RIL026	1	2	38.13	13.21	11.99	33.8	21.9	13.2	11.9	25.01	0.6004
RIL026	2	2	52.28	14.87	12.54	38.72	23.65	14	20	36.89	0.674
RIL026	1	3	96.94	16.38	12.3	41.19	20.76	14.2	24.5	78.64	0.8295
RIL026	2	3	121.58	18.77	13.2	43.42	22.69	13.4	29.6	99.88	0.8456
RIL026	1	4	63.29	16.19	12.48	37.84	24.1	14.8	19	47.48	0.7402
RIL026	2	4	51.89	14.82	12.98	36.44	23.26	13.8	19.6	37.22	0.7003
RIL027	1	1	NA	NA	16.1	33	27.8	14	NA	20.88	0.5263
RIL027	2	1	NA	NA	14.56	33	27.25	13.25	NA	22.21	0.5965
RIL027	1	2	28.45	13.21	15.29	37	19.7	12	11	NA	0.4634
RIL027	2	2	53.87	14.83	15.34	35	19.3	12	14	35.47	0.6336
RIL027	1	3	70.47	19.87	16.15	37.74	20.74	12.4	14.8	50.04	0.6686
RIL027	2	3	102.17	21.17	17.88	41.17	22.7	13	22.4	79.3	0.7804
RIL027	1	4	48.26	11.13	16.1	39.02	20.88	14	9.5	NA	0.5611
RIL027	2	4	41.14	15.08	17.02	36.56	21.33	15.8	12.25	NA	0.4603
RIL028	1	1	NA	NA	16.67	40	28.33	10.67	NA	52.25	0.7439
RIL028	2	1	NA	NA	16.17	36.67	27.5	10	NA	33.56	0.6842
RIL028	1	2	43.19	10.86	14.22	35.06	20.65	11.11	18.67	32.63	0.7217
RIL028	2	2	56.84	11.98	15.1	37.6	21.2	12	20.6	44.66	0.7802
RIL028	1	3	96.16	16.83	16.15	41.1	21.56	11.2	32.2	76.98	0.8248
RIL028	2	3	109.25	21.15	17.15	41.88	22.39	12	34.1	86.05	0.8033
RIL028	1	4	43.01	11.75	14.7	35.08	21.45	10.44	18.67	30.38	0.7045
RIL028	2	4	49.09	11.31	13.52	36.99	21.15	10.67	19.33	37.6	0.758
RIL029	1	1	NA	NA	11.84	43	27.88	13.25	NA	68.3	0.8203
RIL029	2	1	NA	NA	12.93	39.14	27.86	13.14	NA	67.92	0.8103
RIL029	1	2	53.83	9.82	10.88	37.5	22.1	14.2	22	44.48	0.8125
RIL029	2	2	52.63	8.18	10.17	37.55	22.8	14.8	25.3	44.03	0.8451
RIL029	1	3	89.53	10.15	10.65	42.23	20.36	14.2	25.5	77.71	0.8854
RIL029	2	3	81.43	11	10.08	42	20.52	14.33	24.33	69.2	0.8664
RIL029	1	4	63.5	12.07	10.9	38.19	24.35	14.2	23.3	51.08	0.8025
RIL029	2	4	57.08	9.93	10.27	37.59	22.3	14.6	23.1	46.28	0.8263
RIL030	1	1	NA	NA	11.58	37.5	25.83	11.33	NA	40.81	0.7231
RIL030	2	1	NA	NA	14.33	37.17	28.33	13	NA	38.63	0.6567
RIL030	1	2	53.68	11.75	10.95	39.4	24.1	13.2	19.13	41.8	0.7594
RIL030	2	2	46.2	9.85	10.71	31.86	17.5	12	17	35.44	0.7344
RIL030	1	3	106.01	15.4	12.14	46.63	23.3	14.57	26.29	90.09	0.8511
RIL030	2	3	NA	NA	NA	NA	NA	NA	NA	NA	NA
RIL030	1	4	36.57	11.44	11.96	36.59	24.96	14	16.14	25.54	0.666
RIL030	2	4	28.26	7.28	9.35	34.59	21.9	16	15.25	NA	0.7333
RIL031	1	1	NA	NA	12.6	28	23.2	11.2	NA	18.65	0.6429
RIL031	2	1	NA	NA	11.66	28.4	23	11.6	NA	NA	0.55
RIL031	1	2	62.06	10.32	14.71	33.61	19.07	12.2	26.3	51.61	0.8342
RIL031	2	2	68.72	12.23	14.75	35.56	19.5	12.2	25.8	56.53	0.8228
RIL031	1	3	95.67	13.22	16.45	38.81	19.51	12.8	34.5	80.39	0.8576
RIL031	2	3	143.4	20.3	20.5	41.13	21.96	13.2	39.5	121.17	0.8535
RIL031	1	4	79.77	19.71	18.39	36.12	24.79	13	24.1	60.62	0.7365
RIL031	2	4	44.97	12.43	13.65	33.81	21.97	13.4	16.38	31.04	0.6756
RIL032	1	1	NA	NA	10.33	37.5	30	13.67	NA	21.51	0.6579
RIL032	2	1	NA	NA	13.04	35.25	28.25	12	NA	27.38	0.6462
RIL032	1	2	39.63	10.47	12.53	33.5	19.7	12.2	14	NA	0.6988
RIL032	2	2	40.42	10.67	13.11	34.47	19.74	12.4	13.44	29.71	0.7071
RIL032	1	3	90.25	18.37	12.8	46.65	27.5	14.6	23.8	71.63	0.7901
RIL032	2	3	94.56	20.38	13	46.97	26.8	15.6	24.3	73.23	0.7824
RIL032	1	4	20	6.7	11.22	33.36	23.52	13.6	12.5	NA	0.6277
RIL032	2	4	24.33	6.87	11.16	42.29	29.76	13.14	13.2	NA	0.6561
RIL033	1	1	NA	NA	14.5	31.25	22.5	11.5	NA	34.09	0.7429
RIL033	2	1	NA	NA	17.8	38	26	12.4	NA	80.93	0.8404
RIL033	1	2	34.61	10.47	9.8	36.5	23	12.5	16.5	NA	0.6087
RIL033	2	2	NA	NA	NA	NA	NA	NA	NA	NA	NA
RIL033	1	3	52.67	8.44	16.56	31.76	14.83	10	22.86	43.97	0.831
RIL033	2	3	78.4	10.18	16.47	34.69	15.03	10.4	21	68.02	0.8653
RIL033	1	4	30.23	7.76	13.7	30.28	19.44	11.5	14.25	NA	0.726
RIL033	2	4	NA	7.82	10.55	NA	16.09	12	NA	NA	NA
RIL034	1	1	NA	NA	15.5	35.83	28.33	12.67	NA	37.5	0.6232
RIL034	2	1	NA	NA	14	35	28.29	12.25	NA	26.86	0.5522
RIL034	1	2	30.46	12.57	13.81	31.7	17.77	12	10	NA	0.4732
RIL034	2	2	NA	13.94	14.32	NA	18.11	12.78	NA	NA	NA
RIL034	1	3	92.29	14.74	14.9	40.65	19.71	13.6	29.6	75.48	0.8356
RIL034	2	3	102.62	17.95	16.53	40.93	21.52	13.4	26.1	82.21	0.7965
RIL034	1	4	37.8	15.63	14.74	35.63	21.62	12.8	10	NA	0.4367
RIL034	2	4	29.39	10.07	13.1	40.26	24.53	13.14	9	NA	0.5189
RIL035	1	1	NA	NA	9.75	36.75	24.5	15	NA	46.52	0.8372
RIL035	2	1	NA	NA	9.67	38.33	24.17	13	NA	44.89	0.8548
RIL035	1	2	16.33	3.82	6.85	30.6	15.31	12	17	NA	0.7607
RIL035	2	2	38.76	5.89	8.78	30.67	16	11.67	17.5	33.22	0.8296
RIL035	1	3	64.66	16.35	11.25	41.13	25.49	14.25	12.25	48.09	0.7232
RIL035	2	3	73.03	15.3	11.44	43.9	27.06	14.67	21.44	58.07	0.7944
RIL035	1	4	20.12	5.99	8.03	34.72	22.93	15.33	15.33	NA	0.6225
RIL035	2	4	29.83	5.07	9.5	34.4	19.6	9.6	16	NA	0.5994
RIL036	1	1	NA	NA	11.6	32.56	14.44	12.67	NA	36.47	0.7901
RIL036	2	1	NA	NA	11.75	31.33	23.67	12.33	NA	31.05	0.75
RIL036	1	2	30.47	9.75	11.91	30.28	20.69	11.56	9.56	20.21	0.5979
RIL036	2	2	38.32	10.65	12.42	33.7	23.25	13.2	17.4	28.1	0.7039
RIL036	1	3	56.14	8.7	10.77	35.05	19.5	12.8	16.5	47.22	0.8458
RIL036	2	3	44.57	8.78	10.4	33.31	19.78	12	11.8	35.46	0.7819
RIL036	1	4	22.8	5.15	9.29	29.38	16.94	12.29	13	NA	0.7256
RIL036	2	4	26.46	6.68	11.13	34.4	25.84	12.33	11.83	NA	0.7285
RIL037	1	1	NA	NA	15.43	30	23.75	11.5	NA	29.89	0.6571
RIL037	2	1	NA	NA	14.27	28.83	21.33	9.67	NA	12.97	0.5556
RIL037	1	2	41.03	7.88	12.22	33	14.6	12.8	14.33	NA	0.7142
RIL037	2	2	28.58	8.16	13.95	28.47	15.57	9.5	11.6	NA	0.6086
RIL037	1	3	80.78	16.65	14.85	38.27	18.56	11.2	24.1	63.24	0.7573
RIL037	2	3	122.75	18.19	17.5	41.58	20.39	11.8	32.6	101.7	0.8448
RIL037	1	4	NA	NA	NA	NA	NA	NA	NA	NA	NA
RIL037	2	4	41.84	8.52	14.79	33.84	19.92	11	20.75	29.74	0.675
RIL038	1	1	NA	NA	15.83	31.67	28.33	12.33	NA	NA	0.25
RIL038	2	1	NA	NA	15.6	33	28.8	11.2	NA	16.52	0.4
RIL038	1	2	56.24	14.38	13.11	34.95	22.95	12.6	22	42.45	0.7288
RIL038	2	2	69.36	15.87	13.6	36.4	23.3	12.8	25	53.3	0.7637
RIL038	1	3	94.64	19.95	14.89	41.61	20.6	12.4	26	73.91	0.7832
RIL038	2	3	115.24	22.47	17.75	43.11	22.13	11.6	31.1	90.83	0.8052
RIL038	1	4	49.06	12.52	13.49	36.15	24.52	12	20.25	36.6	0.7277
RIL038	2	4	44.27	11.77	13.09	37.39	23.75	12.22	18.63	31.91	0.698
RIL039	1	1	NA	NA	13.43	34.29	28.57	13.14	NA	30.34	0.6508
RIL039	2	1	NA	NA	13.14	31.43	27.14	12.29	NA	18.58	0.5556
RIL039	1	2	32.83	11.23	12.21	32.63	19.4	12.4	18.4	22.24	0.6579
RIL039	2	2	35.29	9.77	12.33	31.4	18.3	12.6	16.6	25.3	0.6819
RIL039	1	3	118.35	22.52	15.15	43.17	23.02	14.2	24.7	92.71	0.7771
RIL039	2	3	112.98	24.73	15.5	44.31	23.32	14	27.4	87.74	0.7719
RIL039	1	4	50.8	13.08	12.79	35.75	22.42	14	16.25	35.83	0.6403
RIL039	2	4	49.1	16.72	15.03	38.22	25.68	14.6	20.5	32.59	0.5204
RIL040	1	1	NA	NA	11.75	40	26.25	13.5	NA	70.66	0.8195
RIL040	2	1	NA	NA	12.22	28.89	26.67	13.11	NA	48.81	0.7798
RIL040	1	2	48.16	8.92	11.56	34.54	19.79	12	19.7	40.84	0.8134
RIL040	2	2	35.41	6.84	7.92	33.14	17.56	11.11	15	28.13	0.7528
RIL040	1	3	95.42	10.57	12.75	41.72	21.31	12.6	27.6	82.28	0.8882
RIL040	2	3	82.54	10	11.8	40.13	21.47	13	25.9	70.68	0.8801
RIL040	1	4	40.03	7.45	10.68	34.5	21.75	12	20.38	32.41	0.7838
RIL040	2	4	32.96	6.98	11.33	36.82	24.36	13	21	26.19	0.7837
RIL041	1	1	NA	NA	13.17	27.17	24.17	10	NA	NA	0.44
RIL041	2	1	NA	NA	11.8	27.8	24	9.6	NA	NA	0.3333
RIL041	1	2	NA	3.45	8.43	NA	14.91	8.33	NA	NA	NA
RIL041	2	2	NA	3.16	6.8	NA	14.55	8	NA	NA	NA
RIL041	1	3	NA	NA	11	NA	NA	9	NA	NA	NA
RIL041	2	3	NA	NA	10.92	NA	NA	10	NA	NA	NA
RIL041	1	4	NA	3.35	9.3	NA	16.23	9.33	NA	NA	NA
RIL041	2	4	NA	2.08	10.92	NA	15.14	9	NA	NA	NA
RIL042	1	1	NA	NA	15	40	27.14	14	NA	72.43	0.813
RIL042	2	1	NA	NA	16.93	36.63	26.63	12.75	NA	51.8	0.7339
RIL042	1	2	50.83	11.07	15.15	35.9	22.4	11.8	24.71	40.62	0.7603
RIL042	2	2	28.34	9.29	11.67	31.57	20.2	11.8	15.71	18.56	0.6497
RIL042	1	3	95.74	15.64	13.25	43.73	23.81	12.25	23.25	79.12	0.8314
RIL042	2	3	110.18	16.65	14.6	42.07	22.66	12	26.5	91.68	0.8453
RIL042	1	4	33.3	8.98	15.43	35.14	25.28	12.2	22.2	24.42	0.6589
RIL042	2	4	65.14	14.81	15.56	38.74	26.71	13.2	24.1	51.12	0.7553
RIL043	1	1	NA	NA	14.24	45.43	32.57	13.43	NA	44.79	0.8133
RIL043	2	1	NA	NA	11.64	36.43	25.71	14	NA	40.65	0.8116
RIL043	1	2	38.58	9.63	11.53	33.88	17.11	12.44	18.5	28.68	0.7164
RIL043	2	2	39.1	6.88	8.91	33	14.33	10.44	17	NA	0.6091
RIL043	1	3	53.05	11.27	11.11	40.87	21.4	13.33	12.67	41.97	0.7785
RIL043	2	3	77.06	14.25	12.05	44.51	22.75	13.6	17.6	61.17	0.8084
RIL043	1	4	27	5.19	9.74	34.04	18.85	14	11.25	NA	0.7506
RIL043	2	4	20.62	5.37	11.68	38.42	21.9	13.6	15.71	15.01	0.7094
RIL044	1	1	NA	NA	16.5	32.17	25	11.33	NA	22.47	0.5417
RIL044	2	1	NA	NA	15	30	25.13	10.5	NA	14.13	0.4681
RIL044	1	2	58.54	12.23	15.38	35.6	18.75	10	22.6	45.73	0.7625
RIL044	2	2	29.37	8.34	12.9	32	17.7	11.4	11.5	NA	0.6469
RIL044	1	3	99.4	21.97	15.95	42.41	22.2	11.8	26.57	74.88	0.7664
RIL044	2	3	100.98	25.08	16.45	42.37	22.48	12.2	27.3	74.09	0.7506
RIL044	1	4	NA	7.17	12.82	NA	18.57	11.11	NA	NA	NA
RIL044	2	4	21.48	7.74	16.16	33.68	20.8	11.6	14.4	12.86	0.5257
RIL045	1	1	NA	NA	13.54	39.5	26.88	13.75	NA	56.73	0.8073
RIL045	2	1	NA	NA	13.21	38.75	26.5	13	NA	48.05	0.7917
RIL045	1	2	50.59	12.11	13	37.1	19.9	12	21.5	39.11	0.7564
RIL045	2	2	NA	5.91	11.48	NA	15.78	10.2	NA	NA	NA
RIL045	1	3	95.11	16	14.3	39.49	21.11	14.6	27	76.95	0.832
RIL045	2	3	97.27	16.57	14.7	40.87	21.76	15	27.6	78.35	0.8294
RIL045	1	4	51.21	10.96	13.4	34.28	21.12	14	25.29	39.78	0.7782
RIL045	2	4	59.58	12.86	14.97	37.34	23.74	14.4	25.7	46.79	0.7741
RIL046	1	1	NA	NA	13.34	38.86	26.71	12.29	NA	57.94	0.8889
RIL046	2	1	NA	NA	14.8	37.6	26	12	NA	NA	0.7129
RIL046	1	2	NA	NA	NA	NA	NA	NA	NA	NA	NA
RIL046	2	2	49.78	13.65	11.82	35.4	22.58	13	20.5	34.55	0.634
RIL046	1	3	80.37	10.78	13.5	37.84	18.69	13	30.3	67.73	0.8661
RIL046	2	3	100.69	15.1	17.1	38.78	20.39	12.6	35.3	83.5	0.8517
RIL046	1	4	28.85	4.78	9.88	30.21	16.12	12	15	NA	0.7414
RIL046	2	4	41.68	9.67	13.36	32.83	23.1	12	24	31.86	0.7641
RIL047	1	1	NA	NA	11.7	35	26.2	12	NA	32.52	0.7805
RIL047	2	1	NA	NA	11.31	33.75	26	14.5	NA	27.72	0.7544
RIL047	1	2	19.7	6.12	10.73	33.17	17.87	11.67	7	NA	0.5239
RIL047	2	2	16.7	6.12	10.88	33	15	10.4	NA	NA	0.5988
RIL047	1	3	97.93	18.35	15.85	43.35	22.56	13.8	29.2	78.56	0.803
RIL047	2	3	126.15	23.6	17.95	44.33	22.66	13	33.4	101	0.8071
RIL047	1	4	33.93	9.4	13.19	33.2	21.87	13.11	14.67	24.69	0.6804
RIL047	2	4	48.96	12.54	14.05	37.04	24.95	14	18.4	36.76	0.7285
RIL048	1	1	NA	NA	14.33	25	23.33	10.67	NA	NA	0.125
RIL048	2	1	NA	NA	15.4	26.6	24	12.4	NA	NA	0.1875
RIL048	1	2	18.82	9.83	12.93	36.74	18.73	11.5	12	NA	0.4159
RIL048	2	2	34.88	11.84	13.59	37	17	11	13	22.91	0.5518
RIL048	1	3	79.4	18.98	12.13	43.9	23.23	13.5	20.38	58.88	0.7283
RIL048	2	3	82.47	16.41	13.85	43.88	23.16	14	24.5	64.37	0.7958
RIL048	1	4	15.21	4.7	9.43	25.1	16.48	12.67	7	NA	0.5932
RIL048	2	4	26.19	8.35	12.25	35.2	21.49	12.67	12	NA	0.57
RIL049	1	1	NA	NA	10.2	25.33	21.83	10.33	NA	8.66	0.5263
RIL049	2	1	NA	NA	10.36	30	25.43	10.57	NA	14.58	0.6061
RIL049	1	2	56.74	9.77	11.35	36.86	20.1	11.4	21.86	47.02	0.795
RIL049	2	2	27.84	9.48	11.15	32.86	19.8	11	11	17.53	0.5906
RIL049	1	3	84.94	12.99	12.71	40.93	20.17	11.14	26.57	70.74	0.8257
RIL049	2	3	75.7	13.62	12.3	41.96	22.8	11.4	20.78	60.42	0.7903
RIL049	1	4	22.06	7.79	10.9	34.82	20.69	11.2	8.5	NA	0.6507
RIL049	2	4	40.16	7.74	11.67	35.42	21.53	10.89	20.4	30.86	0.7639
RIL050	1	1	NA	NA	10.09	25.75	22.75	10.5	NA	8.42	0.5
RIL050	2	1	NA	NA	9.67	27	23	11	NA	NA	0.5714
RIL050	1	2	39.34	8.59	11.52	36.11	19.67	11.78	14	31.5	0.7382
RIL050	2	2	32.21	6.82	11.4	34.5	18.6	10.8	13.5	25.18	0.7648
RIL050	1	3	88.27	13.12	12.8	42.22	22.59	11.4	24.44	72.96	0.8454
RIL050	2	3	89.04	14.52	13.1	42.3	21.67	12	25.7	72.87	0.8366
RIL050	1	4	16.44	5.2	10.56	29.2	18.39	10	15.33	NA	0.6613
RIL050	2	4	27.77	7.97	10.99	33.51	19.66	10.6	13	18.75	0.6543
RIL051	1	1	NA	NA	14.5	32.4	26.4	11.33	NA	NA	0.4583
RIL051	2	1	NA	NA	14.14	30.71	26.43	12.86	NA	23.52	0.6038
RIL051	1	2	43.93	12.64	14.62	33.57	20	13.4	16.86	31.11	0.6846
RIL051	2	2	32.38	8.02	11.65	31.38	18.4	12	13.88	23.17	0.7083
RIL051	1	3	108.22	18.41	15.1	39.27	20.37	14	29	87.51	0.828
RIL051	2	3	103.09	19.15	16.3	38.44	19	14	29.9	82.09	0.8112
RIL051	1	4	NA	1.94	10.75	NA	15.52	13	NA	NA	NA
RIL051	2	4	32.37	7.22	12.99	33.22	17.91	12.2	14.5	NA	0.6679
RIL052	1	1	NA	NA	12.5	NA	NA	12.33	NA	12.85	0.5172
RIL052	2	1	NA	NA	13.56	35	26	13.2	NA	28.81	0.6667
RIL052	1	2	38.09	10.13	12.83	33.9	19.04	13.43	16.75	NA	0.6576
RIL052	2	2	42.45	9.91	11.82	33.5	18.11	12	20	31.59	0.7242
RIL052	1	3	119.63	20.81	14.5	46.89	25.6	15.43	30.86	96.34	0.8219
RIL052	2	3	93.14	20.89	12.8	41.93	25	14.8	25.25	71.08	0.747
RIL052	1	4	12.43	3.86	9.5	29.11	16.01	12	19	NA	0.6895
RIL052	2	4	23.83	5.49	10.77	34.74	19.22	15.33	14.5	NA	0.7157
RIL053	1	1	NA	NA	14.08	32.33	27	11	NA	33.95	0.7018
RIL053	2	1	NA	NA	19.06	37.14	27.14	12	NA	52.99	0.73
RIL053	1	2	51.98	15.85	14.9	36.94	22.43	11	23.8	37.01	0.6772
RIL053	2	2	43.86	15.58	13.99	35.29	23.42	11.4	20.1	28.58	0.6326
RIL053	1	3	92.93	13.91	15.55	38.6	20.78	12.6	37.9	76.81	0.8509
RIL053	2	3	89.89	14.95	15.65	38.75	21.67	12.2	39.9	72.2	0.8338
RIL053	1	4	21.82	6.81	12.07	31.05	17.16	10.67	15.67	NA	0.5949
RIL053	2	4	37.71	11.8	14	33.21	19.52	11	21.63	24.85	0.659
RIL054	1	1	NA	NA	8.6	30	21	10	NA	22.59	0.8148
RIL054	2	1	NA	NA	10.2	30	22	10.8	NA	20.4	0.7692
RIL054	1	2	40.24	9.86	13.16	30.2	15.3	10	18.1	31.35	0.7396
RIL054	2	2	42.99	6.26	11.19	30.8	16	10	19.9	36.52	0.8473
RIL054	1	3	154.3	18.57	17.95	42.63	19.66	11.6	41.2	130.84	0.8804
RIL054	2	3	115.21	15.31	16.95	41.42	18.74	10.6	35.8	95.95	0.8653
RIL054	1	4	33.3	7.85	12.57	28.61	17	9.8	17.78	24.73	0.7211
RIL054	2	4	34.05	8.27	13.57	29.89	17.31	9.56	19	25.55	0.7277
RIL055	1	1	NA	NA	10.68	27.4	23	12	NA	NA	0.65
RIL055	2	1	NA	NA	12.88	27.5	23.75	12	NA	10.74	0.5
RIL055	1	2	20.36	10.27	13.78	30.21	18.15	9.8	NA	NA	0.4202
RIL055	2	2	27.82	9.48	13.53	30.6	18.6	12	12.4	18.18	0.6402
RIL055	1	3	67.47	17.72	14.22	38.47	21.47	12	14.44	49.05	0.6809
RIL055	2	3	76.27	21.15	14.25	39.02	21.06	12.2	22.5	53.93	0.6901
RIL055	1	4	18.68	7.58	13.21	34.42	18.97	11.8	12.5	NA	0.5083
RIL055	2	4	46.65	13.46	14.92	35.56	21.03	11.78	17.17	30.7	0.6395
RIL056	1	1	NA	NA	NA	NA	NA	NA	NA	NA	NA
RIL056	2	1	NA	NA	14.14	32.86	24.29	11.43	NA	28.8	0.6724
RIL056	1	2	31.75	10.91	13.19	29.23	17.05	10.6	11.8	21.13	0.6207
RIL056	2	2	35.67	11.6	13.62	31	18.56	11.56	13	NA	0.5982
RIL056	1	3	192.17	26.82	17.7	46.14	24.99	14.2	34.1	160.83	0.866
RIL056	2	3	166.33	26.05	17.65	43.76	22.6	12.8	34	135.96	0.8438
RIL056	1	4	115.42	20.91	17.79	39.59	26.57	12.86	33.57	93.19	0.8087
RIL056	2	4	147.86	22.8	18.18	42.56	25.57	13.4	38.7	124.91	0.8345
RIL057	1	1	NA	NA	11.44	28.86	23.86	10.86	NA	16.15	0.6111
RIL057	2	1	NA	NA	16.6	42.43	31.14	11.11	NA	34.27	0.6714
RIL057	1	2	46.28	8.87	11.61	34	17.22	10.4	16	NA	0.7193
RIL057	2	2	32.17	10.65	13.22	32.88	21.4	11	12.75	21.53	0.6419
RIL057	1	3	98.75	17.92	15.15	40.47	21.23	11.73	33.3	79.94	0.8053
RIL057	2	3	81.67	16.37	14.86	37.69	19.16	10.8	24.5	63.55	0.7845
RIL057	1	4	25.39	7.61	11.96	32.86	19.06	11	12.75	NA	0.589
RIL057	2	4	27.53	9.99	13.37	32.95	20.32	11.8	15.5	16.78	0.6061
RIL058	1	1	NA	NA	12.67	28.33	20	11	NA	23.28	0.7297
RIL058	2	1	NA	NA	15.57	31.43	25	11.71	NA	42.44	0.7632
RIL058	1	2	55.31	9.5	13.61	34.63	17.3	11.8	19.75	45.85	0.7972
RIL058	2	2	67.29	11.54	14.25	33.56	18.8	12	24.22	55.6	0.8102
RIL058	1	3	78.11	9.59	15.71	35.29	16.74	11.14	28.14	66.86	0.8778
RIL058	2	3	90.18	11.46	15.94	36.24	17.59	11.5	29.63	76.47	0.8653
RIL058	1	4	26.71	7.83	13.37	30.9	17.61	12.29	13.2	NA	0.6657
RIL058	2	4	36.18	9.72	14.61	32.39	19.51	12	17.6	26.21	0.6998
RIL059	1	1	NA	NA	15.1	30.6	23	10.8	NA	33	0.7273
RIL059	2	1	NA	NA	15.05	35.33	23.5	11.67	NA	50.02	0.7867
RIL059	1	2	51.48	12.2	15.27	34.29	19.6	10.6	22.33	39.03	0.7028
RIL059	2	2	65.75	13.06	16.02	34.7	19.2	11	25.5	52.69	0.7912
RIL059	1	3	113.77	16.37	16.1	39.01	20.37	12.2	30.1	94.51	0.8565
RIL059	2	3	116.68	19.72	17.65	40.1	21.57	11.8	33.6	94.99	0.8274
RIL059	1	4	42.72	12.55	14.94	32.72	20.89	11.4	23	29.8	0.6834
RIL059	2	4	71.13	17.08	17.27	41.65	28.24	11.4	26.2	54.37	0.7528
RIL060	1	1	NA	NA	15.29	34	NA	11.71	NA	37.28	0.7286
RIL060	2	1	NA	NA	12.67	35	25	12.67	NA	49.23	0.8286
RIL060	1	2	49.87	10.46	14.14	31.56	19.93	12.25	21.67	38.99	0.7724
RIL060	2	2	55.8	11.24	14.79	32.44	17.8	12.4	23.22	44.04	0.7935
RIL060	1	3	84.33	12.23	14.56	37.81	18.78	13	32.13	69.79	0.8543
RIL060	2	3	97.03	13.55	15	34.7	19.3	13.2	34	80.28	0.8596
RIL060	1	4	31.32	5.72	12.31	29.73	17.21	11.43	16.5	NA	0.7951
RIL060	2	4	46.89	15.36	14.93	32.48	19.92	12.2	14.7	30.97	0.646
RIL061	1	1	NA	NA	14	35	29	10.8	NA	22.74	0.5366
RIL061	2	1	NA	NA	14.22	38.67	30.5	11.67	NA	29.09	0.5763
RIL061	1	2	37.4	14.42	11.97	35.5	21.6	10.2	12	22.86	0.563
RIL061	2	2	37.71	14.73	11.86	35	21	9.8	12.7	23.41	0.5966
RIL061	1	3	76.78	21.21	13.15	40.96	21.17	10.8	22	54.92	0.7179
RIL061	2	3	69.85	22.31	13.4	39.99	23.49	10.4	16.7	46.3	0.6708
RIL061	1	4	19.19	5.52	9.7	32.5	18.47	10.67	12	NA	0.7269
RIL061	2	4	46.78	13.84	13.2	35.54	22.71	10.6	18.3	32.83	0.6954
RIL062	1	1	NA	NA	14.44	38.89	27.78	12.67	NA	60.12	0.7571
RIL062	2	1	NA	NA	15.04	37.78	27.78	11.8	NA	56.09	0.7424
RIL062	1	2	60.7	17.72	14.93	33	20.88	11.75	21	41.25	0.6504
RIL062	2	2	94.1	18.3	15.5	39.67	21.17	12.33	25	70.1	0.7353
RIL062	1	3	81.9	14.31	13.06	41.71	22.69	12.29	23.13	66.17	0.8145
RIL062	2	3	90.81	19.92	15.4	42.35	24.93	12	27.7	69.08	0.778
RIL062	1	4	36.52	9.24	11.61	34.27	20.77	11.4	18	NA	0.6009
RIL062	2	4	42.15	16.15	13.54	36.06	24.68	11.6	18.5	26.01	0.619
RIL063	1	1	NA	NA	14.06	37.5	25.63	12	NA	69.31	0.7941
RIL063	2	1	NA	NA	12.44	36.67	27.89	12	NA	51.85	0.7778
RIL063	1	2	72.89	12.85	13.67	36.4	22.4	12.6	24.4	61.3	0.8231
RIL063	2	2	65.67	13.35	13.34	38.55	24	12.2	24.9	51.92	0.7943
RIL063	1	3	98.14	11.71	13.65	41.31	21.76	12.4	30.9	84.46	0.8866
RIL063	2	3	115.91	18.27	14.95	42.55	22.77	12.6	32.5	95.54	0.8425
RIL063	1	4	37.98	9.53	11.95	32.44	22.63	12	21.63	28.22	0.7206
RIL063	2	4	64.77	14.73	13.66	35.56	23.32	12.2	27.1	49.29	0.7344
RIL064	1	1	NA	NA	14.79	35.71	26.14	10	NA	60.32	0.8058
RIL064	2	1	NA	NA	13.38	34.75	23.75	10.5	NA	37.65	0.7662
RIL064	1	2	44.37	12.41	13.93	35.38	16.74	9.2	16	33.64	0.6954
RIL064	2	2	50.88	11.85	13.99	34.67	20.2	10.2	16.22	38.49	0.7361
RIL064	1	3	110.61	15.63	16.8	42.08	21.06	11	32.5	92.61	0.858
RIL064	2	3	105.14	14.33	16.7	41.3	20.19	11.2	30.4	88.6	0.8632
RIL064	1	4	30.8	7.5	13.53	32.44	18.05	10.29	17.5	NA	0.711
RIL064	2	4	60.9	11.4	14.99	36.58	23.1	13	21.22	48.61	0.7508
RIL065	1	1	NA	NA	12.71	37.14	30.43	14.57	NA	38.18	0.6582
RIL065	2	1	NA	NA	13.14	38.57	27.14	15.14	NA	49.7	0.7158
RIL065	1	2	40.85	11.14	11.61	33.67	19.1	12.8	15.67	28.08	0.631
RIL065	2	2	52.63	8.18	11.69	35.7	24.5	15.2	20.43	44.03	0.8451
RIL065	1	3	117.21	23.02	13.5	43.62	24.43	16.8	27.8	91.89	0.8037
RIL065	2	3	101.92	20.9	12.9	41.12	24.63	16.8	23.4	79.42	0.794
RIL065	1	4	38.51	7.5	10.77	33.68	18.54	13.67	16	NA	0.6838
RIL065	2	4	51.13	17.29	13.06	34.06	22.84	13.8	15.56	33.17	0.6117
RIL066	1	1	NA	NA	16.29	37.57	25.71	12.86	NA	43.27	0.6705
RIL066	2	1	NA	NA	14.92	38.33	29.5	13.67	NA	45.55	0.6795
RIL066	1	2	NA	NA	NA	NA	NA	NA	NA	NA	NA
RIL066	2	2	NA	NA	NA	NA	NA	NA	NA	NA	NA
RIL066	1	3	103.37	18.02	15.4	45.1	23.83	16.2	30.6	83.22	0.6859
RIL066	2	3	109.77	18.77	16.1	43.3	24.72	16	33.4	88.62	0.8303
RIL066	1	4	NA	2.33	9.03	NA	10.2	12	NA	NA	NA
RIL066	2	4	34.13	5.98	11.85	31.33	16.44	12	20	NA	0.7275
RIL067	1	1	NA	NA	12.84	36	25	11.6	NA	40.22	0.7647
RIL067	2	1	NA	NA	12.73	33.63	24.75	11.25	NA	30.13	0.7344
RIL067	1	2	37.26	11.88	14.17	31.7	19.9	10.8	13.6	26.42	0.6458
RIL067	2	2	30.85	8.25	13.08	32.28	20.11	11.56	18.6	22.76	0.7268
RIL067	1	3	117.26	21.55	16.8	42.97	23.19	11.8	28.9	93.71	0.8135
RIL067	2	3	95.22	16.48	17.15	38.91	19.19	11.2	34.4	76.63	0.8264
RIL067	1	4	NA	NA	NA	NA	NA	NA	NA	NA	NA
RIL067	2	4	16.89	5.16	13.05	25.99	15.7	10.5	10.33	NA	0.6041
RIL068	1	1	NA	NA	13.17	35.5	26.33	11.33	NA	29.64	0.7955
RIL068	2	1	NA	NA	13.4	32	25.8	11.2	NA	NA	0.6667
RIL068	1	2	93.17	22.21	17.51	36.5	22.5	12.8	30.2	73.07	0.7658
RIL068	2	2	74.71	25.02	14.46	37.99	23.04	12.22	17.5	49.02	0.6696
RIL068	1	3	130.49	34.38	17.9	44.44	27.48	14.4	29.2	93.99	0.7284
RIL068	2	3	106.1	38.72	17.61	43.32	25.52	14.22	24.56	65.85	0.5999
RIL068	1	4	83.79	20.13	16.9	33.09	17.93	14.4	24	58.25	0.6943
RIL068	2	4	66.53	23.56	16.6	37.64	24.41	14.6	18.14	37.76	0.5486
RIL069	1	1	NA	NA	15.25	40	31.25	13	NA	65.65	0.7305
RIL069	2	1	NA	NA	15	38.86	29.29	10.86	NA	48.51	0.66
RIL069	1	2	49.66	12.47	12.44	38.3	21.4	11.8	21.13	38.46	0.71
RIL069	2	2	55.63	12.99	12.64	37.6	22.1	12.6	18.6	42.54	0.7708
RIL069	1	3	NA	NA	NA	NA	NA	NA	NA	NA	NA
RIL069	2	3	96.58	18.39	13.9	41.83	22.15	13	28.6	76.64	0.8101
RIL069	1	4	33.19	7.94	12.24	25.24	11.62	10.29	16	23.4	0.6972
RIL069	2	4	40.57	12.28	12.87	34.25	22.21	11.33	17	28.63	0.7034
RIL070	1	1	NA	NA	13.14	32.14	22.86	14.29	NA	30.28	0.75
RIL070	2	1	NA	NA	16.27	37.22	29.44	14.44	NA	37.12	0.6566
RIL070	1	2	59.45	15.97	15.49	37.7	23.15	14	22.88	44.49	0.7078
RIL070	2	2	60.55	12.51	15.04	34.75	21	14	21.25	47.67	0.77
RIL070	1	3	91.74	13.53	14.05	38.99	19.48	15	34.5	75.71	0.8503
RIL070	2	3	56.65	9.98	13.1	33.55	19.07	12.8	24.3	45.37	0.8319
RIL070	1	4	28.77	11.49	15.04	33.56	22.35	12	15.2	NA	0.6061
RIL070	2	4	22.12	9.55	14.08	31.23	21.21	12.67	14.33	NA	0.539
RIL071	1	1	NA	NA	12	33.33	25	11.67	NA	36.34	0.75
RIL071	2	1	NA	NA	12	35.83	27	13.33	NA	40.56	0.7869
RIL071	1	2	48.01	10.25	11.4	34	18.2	12.6	21.25	37.3	0.7371
RIL071	2	2	41.9	8.5	11.41	34	18.43	14	19.57	33.38	0.7871
RIL071	1	3	NA	NA	NA	NA	NA	NA	NA	NA	NA
RIL071	2	3	NA	NA	NA	NA	NA	NA	NA	NA	NA
RIL071	1	4	NA	6.41	13.67	NA	9.54	12.67	NA	NA	NA
RIL071	2	4	124	31.42	20	43.1	26.59	16	25	NA	0.7466
RIL072	1	1	NA	NA	14.42	33.33	23.33	11	NA	33.9	0.7358
RIL072	2	1	NA	NA	13.57	32.14	24	10.86	NA	23.34	0.6957
RIL072	1	2	51.08	10.55	14.91	33.33	16.14	9.71	19.33	NA	0.635
RIL072	2	2	47.3	9.05	12.25	34	15.75	11.25	17.33	34.63	0.6996
RIL072	1	3	98.44	19.11	16.4	38.8	19.69	12.2	32.1	78.08	0.8008
RIL072	2	3	104.15	18.7	17.3	37.67	19.11	11.6	35.2	83.91	0.8075
RIL072	1	4	17.75	4.43	10.44	21.31	8.25	10.29	12.67	NA	0.5811
RIL072	2	4	21.38	5.64	12.19	28.64	15.1	10.86	13	NA	0.6028
RIL073	1	1	NA	NA	13.79	37.5	27.5	12	NA	52.38	0.7387
RIL073	2	1	NA	NA	14.57	38.9	28.6	12.4	NA	50.12	0.7092
RIL073	1	2	50.96	15.49	14.11	34.9	22.2	11.2	20.3	35.8	0.503
RIL073	2	2	42.16	12.31	13.72	32.75	22.1	12	21.63	30.38	0.7306
RIL073	1	3	139.34	26.03	17.4	42.84	21.33	12.6	38.6	109.49	0.814
RIL073	2	3	151.08	25.95	18.25	42.59	22.13	12.6	39.7	120.91	0.8315
RIL073	1	4	66.42	17.91	16.42	29.11	17.07	12.6	29.5	47.52	0.7174
RIL073	2	4	68.24	18.82	16.45	37.88	26.1	12.8	24.1	49.31	0.7155
RIL074	1	1	NA	NA	15.14	31.14	26.14	12.57	NA	14.63	0.5405
RIL074	2	1	NA	NA	14	32.86	26.43	11.43	NA	31.18	0.7049
RIL074	1	2	38.48	8.4	13.46	29.17	18	11.8	18.17	29.37	0.7456
RIL074	2	2	50.6	10.08	14.84	35.83	22.25	12.4	21.75	40.86	0.7667
RIL074	1	3	123.34	18.86	16.2	44.12	24.71	14.6	34.6	101.69	0.8464
RIL074	2	3	107.59	16.39	16.6	41.32	22.22	14	36.9	88.81	0.8459
RIL074	1	4	72.25	17	15.76	30.38	17.32	12.4	30.8	54.35	0.7606
RIL074	2	4	53.28	12.75	13.59	41.3	28.89	13	20.38	38.57	0.7206
RIL075	1	1	NA	NA	11.63	35.63	27.25	14.25	NA	58.07	0.8585
RIL075	2	1	NA	NA	13.3	31	23.2	10	NA	19.57	0.6786
RIL075	1	2	NA	5.58	10.21	NA	14.88	10	NA	NA	NA
RIL075	2	2	31.14	8.73	12.55	31	17.1	11	12	NA	0.5956
RIL075	1	3	66.91	12.21	12.35	38.11	19.21	10.2	22.5	53.75	0.7877
RIL075	2	3	66.18	13.48	12.5	38.68	18.5	10.44	20.67	52.03	0.774
RIL075	1	4	18.06	5.41	11.74	22.69	9.38	10	8	NA	0.5439
RIL075	2	4	12.87	3.37	10.64	34.94	20.86	9	6.5	NA	0.6026
RIL076	1	1	NA	NA	12.5	36.63	25.75	12	NA	53.38	0.8469
RIL076	2	1	NA	NA	11.91	37.14	25	11.43	NA	46.83	0.8312
RIL076	1	2	43.15	8.98	13.24	34.75	19.4	11.2	23	35.2	0.7622
RIL076	2	2	41.95	6.81	11.94	31.7	16.32	11.56	17	35.38	0.8335
RIL076	1	3	108.66	13.66	15.65	42.53	20.31	12	32.4	92.68	0.8757
RIL076	2	3	110.96	14.08	15.7	41.52	20.82	11.8	31.7	94.01	0.8745
RIL076	1	4	77.35	14.23	16.21	29.33	15.2	12.2	26.8	62.97	0.8084
RIL076	2	4	44.08	8.52	12.52	33.68	18.57	11.2	17.78	34.91	0.7875
RIL077	1	1	NA	NA	15.13	35.75	27.88	13	NA	39.5	0.6703
RIL077	2	1	NA	NA	14.99	32.57	26.43	12.29	NA	25.47	0.5932
RIL077	1	2	49.33	21.08	17.48	36.25	23.5	13.5	18.33	32.85	0.5589
RIL077	2	2	57.08	16.78	14.56	36.4	23.75	12	19.6	41.98	0.7141
RIL077	1	3	104.65	23.02	16.8	41.52	23.56	13	26.6	80.49	0.7758
RIL077	2	3	95.46	18	16.55	40.94	23.74	13.4	28.3	NA	0.8067
RIL077	1	4	76.84	25.23	17.62	31.48	19.38	14	20.83	49.74	0.6326
RIL077	2	4	64.83	21.13	15.61	43.98	31.13	13.2	16.63	39.19	0.5855
RIL078	1	1	NA	NA	15.03	33.5	27	10	NA	24.81	0.58
RIL078	2	1	NA	NA	11.83	31.33	23.33	10.22	NA	18.76	0.6226
RIL078	1	2	37.6	15.41	14.79	35.06	23.3	10	13.5	21.74	0.553
RIL078	2	2	35.56	11.34	12.76	32.56	20.8	10	12.75	23.27	0.6402
RIL078	1	3	89.91	17.44	13.9	40.24	23.05	10.4	21.5	70.7	0.8052
RIL078	2	3	74.58	12.33	12.95	38.38	21.21	10.2	20.9	60.69	0.8345
RIL078	1	4	35.59	14.06	13.87	25.54	15.27	10	14.8	21.27	0.6034
RIL078	2	4	38.79	10.71	11.89	32.53	19.85	9.8	14.57	25.52	0.6555
RIL079	1	1	NA	NA	15.2	35.71	25.71	12	NA	44.69	0.7821
RIL079	2	1	NA	NA	14.78	34.44	25.56	14.22	NA	61.24	0.8045
RIL079	1	2	57.29	15.83	16.08	33.6	19.2	14.2	20	42.54	0.6786
RIL079	2	2	64.45	14.38	16.6	36.3	21.75	14	24.44	49.78	0.7534
RIL079	1	3	122.91	16.83	18	40.7	19.35	13.4	35.4	103.24	0.8621
RIL079	2	3	92.02	13.78	16.35	38.49	20.28	13.4	31.9	77.28	0.8377
RIL079	1	4	85.74	18.63	18.92	36.64	23.04	13.4	28.6	65.9	0.7813
RIL079	2	4	79.32	16.07	16.98	35.49	21.68	14.4	30.4	63.51	0.7884
RIL080	1	1	NA	NA	16.6	37.4	26.4	12.8	NA	46.26	0.7143
RIL080	2	1	NA	NA	13.5	30	24.8	11.2	NA	19.97	0.5758
RIL080	1	2	66.41	16.9	15.53	35.86	20.2	12.2	23.83	50.03	0.7281
RIL080	2	2	46.85	9.82	12.54	35.5	19.13	12.25	21	39.56	0.7301
RIL080	1	3	89.51	18.08	16.04	39.52	19.37	13.6	26.8	69.52	0.7781
RIL080	2	3	NA	NA	NA	NA	NA	NA	NA	NA	NA
RIL080	1	4	49.32	17.8	16.4	34.51	23.77	13	20.5	31.19	0.6123
RIL080	2	4	60.7	16.93	16.39	41.28	29.95	14	25	43.29	0.7023
RIL081	1	1	NA	NA	13.2	36	25	12.4	NA	NA	0.5
RIL081	2	1	NA	NA	12.05	28	24.38	10.5	NA	NA	0.28
RIL081	1	2	NA	11.7	12.65	NA	18.4	11	NA	NA	NA
RIL081	2	2	20.9	9.43	11.91	35.71	18.17	11.6	5	NA	0.3469
RIL081	1	3	75.72	16.96	13	41.17	22.19	12.2	15.5	57.87	0.7736
RIL081	2	3	77.74	16.58	13	40.31	20.55	11.2	20.6	60.02	0.78
RIL081	1	4	18.85	5.2	11.29	34.26	17.45	10.22	8	NA	0.5719
RIL081	2	4	33.92	9.33	11.89	37.4	21.75	12	12.4	23.87	0.6757
RIL082	1	1	NA	NA	14.07	40.71	27.14	14	NA	67.32	0.7863
RIL082	2	1	NA	NA	11.69	33.13	24	11.5	NA	29.69	0.7302
RIL082	1	2	87.89	16.86	16.51	37	20.1	14.8	24.1	72.48	0.8038
RIL082	2	2	44.16	10.11	13.22	33.67	17.4	12.6	17	32.24	0.7341
RIL082	1	3	117.6	18.47	15.68	41.89	23.97	15.8	33.8	96.25	0.8405
RIL082	2	3	87.71	19.21	16.05	37.83	22.74	15	34.4	66.95	0.7784
RIL082	1	4	28.14	9.33	12.83	30.05	19.21	12.8	16.8	18.81	0.6358
RIL082	2	4	63.65	19.7	14.68	33.67	21.58	14.4	21.7	43.64	0.6803
RIL083	1	1	NA	NA	12.67	29.17	25	9.33	NA	NA	0.4
RIL083	2	1	NA	NA	NA	NA	NA	NA	NA	NA	NA
RIL083	1	2	36.34	13.12	13.94	31.41	20.75	9.2	20.6	23.67	0.5779
RIL083	2	2	16.28	6.8	12.18	30.75	15.5	10.2	NA	8.08	0.423
RIL083	1	3	55.3	12.91	11.13	38.24	19.86	11.25	19.75	41.23	0.7517
RIL083	2	3	62.67	12.13	12.6	37.03	20.43	11.2	17.6	49.13	0.7995
RIL083	1	4	37.16	6.83	10.87	31.79	17.24	10.67	18	NA	0.7102
RIL083	2	4	27.82	8.46	12.71	32.25	18.99	9.8	15	NA	0.642
RIL084	1	1	NA	NA	14.83	40	31.67	14.33	NA	39.03	0.6081
RIL084	2	1	NA	NA	16.59	36.88	30.38	14	NA	30.15	0.5287
RIL084	1	2	50.83	18.29	12.87	39.5	23.9	14	14.63	32.95	0.5876
RIL084	2	2	50.45	18.09	12.62	42.67	27.2	13.6	15.17	31.92	0.5597
RIL084	1	3	148.55	25.89	15.25	50.5	27.09	14.4	32.9	119.52	0.8227
RIL084	2	3	125.77	24.58	15.3	46.5	23.99	13.6	33.7	98.84	0.8037
RIL084	1	4	44.06	10.67	11.04	38.15	21.71	13.6	19.57	30.83	0.6653
RIL084	2	4	70.38	20.96	14.88	41.62	25.86	14.2	23.14	50.02	0.6863
RIL085	1	1	NA	NA	14	30.8	27.4	11.6	NA	NA	0.3871
RIL085	2	1	NA	NA	14.06	35.5	25	12	NA	58.02	0.7895
RIL085	1	2	50.11	16	13.97	35.81	18.64	13.5	15	35.61	0.632
RIL085	2	2	46.83	11.35	11.66	35	18.13	14	13	NA	0.6376
RIL085	1	3	NA	NA	NA	NA	NA	NA	NA	NA	NA
RIL085	2	3	NA	NA	NA	NA	NA	NA	NA	NA	NA
RIL085	1	4	NA	NA	NA	NA	NA	NA	NA	NA	NA
RIL085	2	4	NA	NA	NA	NA	NA	NA	NA	NA	NA
RIL086	1	1	NA	NA	14.6	25.6	23	12	NA	NA	0.1429
RIL086	2	1	NA	NA	10.44	20.8	19.4	10	NA	NA	NA
RIL086	1	2	33.68	9.79	13.03	33.3	19.81	11.14	28.5	NA	0.5423
RIL086	2	2	NA	5.57	13.2	NA	15.29	11.14	NA	NA	NA
RIL086	1	3	109.33	16.59	17.6	39.43	18.85	10	37.2	89.83	0.8477
RIL086	2	3	105.61	14.48	14	37.5	20.1	10.6	32.7	89.75	0.8566
RIL086	1	4	22.74	6.17	12.6	29.45	16.47	9.67	11.4	NA	0.6516
RIL086	2	4	51.43	12.29	15.37	33.99	20.5	10.2	20.3	38.73	0.7498
RIL087	1	1	NA	NA	11.83	36.67	29.17	11.67	NA	35.85	0.7
RIL087	2	1	NA	NA	11.5	38.75	28.75	12.75	NA	25.7	0.6154
RIL087	1	2	30.53	12.31	11.59	31	18.4	12.2	13	NA	0.6662
RIL087	2	2	NA	4.98	8.32	NA	15.5	10.6	NA	NA	NA
RIL087	1	3	71.65	13.42	13	41.6	21.25	12	27.5	57.28	0.793
RIL087	2	3	64.6	13.37	12.3	39.01	19.75	11.8	21.5	49.62	0.7622
RIL087	1	4	NA	7.77	10.25	NA	20.03	12.2	NA	NA	NA
RIL087	2	4	NA	7.43	11.14	NA	17.77	12.2	NA	NA	NA
RIL088	1	1	NA	NA	15.36	34.8	26.4	12.8	NA	26.88	0.65
RIL088	2	1	NA	NA	16.2	34.38	26.25	13	NA	41.44	0.7529
RIL088	1	2	48.94	9.24	13.34	32	16.6	12	20	NA	0.7876
RIL088	2	2	NA	NA	NA	NA	NA	NA	NA	NA	NA
RIL088	1	3	115.29	20.22	16.3	43.53	22.86	14	27.4	93.14	0.8171
RIL088	2	3	124.11	21.29	18.2	42.79	20.4	13.2	33.3	100.31	0.828
RIL088	1	4	21.43	4.73	14.33	30.79	16.02	11.11	12.75	NA	0.6634
RIL088	2	4	36.95	9.07	15.6	33.97	19.34	12.2	15.25	25.14	0.6198
RIL089	1	1	NA	NA	12.5	31.25	22.5	11.75	NA	11.58	0.4865
RIL089	2	1	NA	NA	14	28.33	21.67	10.67	NA	12.09	0.5
RIL089	1	2	28.9	6.38	12.73	32	17.1	12.2	8	NA	0.7221
RIL089	2	2	NA	NA	NA	NA	NA	NA	NA	NA	NA
RIL089	1	3	73.18	14.69	15.2	39.65	19.8	12	21.3	57.54	0.7802
RIL089	2	3	63.8	13.3	13.75	37.82	18.42	12	20.8	48.91	0.7828
RIL089	1	4	23.18	7.32	13.13	30.46	16.89	11	10.5	NA	0.6295
RIL089	2	4	24.08	7.22	12.2	29.88	17.68	11.8	9.71	15.94	0.6574
RIL090	1	1	NA	NA	14.09	35	25	11.75	NA	51.1	0.7714
RIL090	2	1	NA	NA	14.45	35	25	12.2	NA	62.87	0.8052
RIL090	1	2	54.77	13.51	13.61	34	20.85	12	21.86	41.7	0.6891
RIL090	2	2	NA	NA	NA	NA	NA	NA	NA	NA	NA
RIL090	1	3	79.47	14.69	11.9	37.4	20.06	11.8	24.3	62.63	0.8131
RIL090	2	3	88.53	14.74	12.45	38.32	18.37	12	27.6	71.43	0.8327
RIL090	1	4	58.7	11.61	12.03	32.98	21.4	11.4	24.2	45.81	0.8012
RIL090	2	4	63.65	13.61	12.51	34.41	21.19	11.2	22.5	48.82	0.7754
RIL091	1	1	NA	NA	11.6	30	22	10	NA	NA	0.6111
RIL091	2	1	NA	NA	13.3	32.4	21	12.4	NA	27.24	0.7647
RIL091	1	2	37.23	5.45	12.1	29.07	16.77	12	22	NA	0.8442
RIL091	2	2	NA	8.54	12.7	NA	18	12	NA	NA	NA
RIL091	1	3	NA	NA	NA	NA	NA	NA	NA	NA	NA
RIL091	2	3	NA	NA	NA	NA	NA	NA	NA	NA	NA
RIL091	1	4	NA	NA	NA	NA	NA	NA	NA	NA	NA
RIL091	2	4	NA	NA	NA	NA	NA	NA	NA	NA	NA
RIL092	1	1	NA	NA	16.3	43	33	12	NA	NA	0.46
RIL092	2	1	NA	NA	15.58	36.83	27	13	NA	44.28	0.68
RIL092	1	2	54.89	14.42	14.69	35.22	20.8	11.8	22	41.11	0.678
RIL092	2	2	58.73	14.94	15.61	36	18.75	10.5	21.33	41.87	0.6092
RIL092	1	3	85.71	17.21	16.05	40.19	21.02	12.6	31.33	68.66	0.7902
RIL092	2	3	73.97	18.06	16.13	39.07	22.33	12	26.8	55.19	0.7342
RIL092	1	4	42.33	10.43	13.54	34.45	19	11.4	19.5	NA	0.6468
RIL092	2	4	21.34	8.61	12.69	33.19	19.51	12	13	NA	0.5393
RIL093	1	1	NA	NA	16.89	33.43	27.86	11.71	NA	46.83	0.6882
RIL093	2	1	NA	NA	15.1	32.67	25.58	10	NA	23.65	0.6136
RIL093	1	2	33.06	13.96	14.7	33.63	19.6	10.2	16.75	20.4	0.5739
RIL093	2	2	NA	NA	NA	NA	NA	NA	NA	NA	NA
RIL093	1	3	137.27	27.62	19.8	41.21	21.59	12	37.3	106.34	0.8006
RIL093	2	3	117.58	26.67	20.5	40.15	20.14	10.8	34	88.16	0.7694
RIL093	1	4	46.63	14.99	16.14	33.37	21	10.8	20.13	30.82	0.6719
RIL093	2	4	69.54	18.55	18.35	35.67	22.47	11.8	25.9	51.55	0.7215
RIL094	1	1	NA	NA	16	30	24.29	11.43	NA	16.41	0.4783
RIL094	2	1	NA	NA	14.29	26.43	23.14	11.43	NA	NA	0.4688
RIL094	1	2	21.7	7.83	14.6	30.5	15.33	10.89	5.5	NA	0.4024
RIL094	2	2	NA	5.74	10.96	NA	15.6	9.8	NA	NA	NA
RIL094	1	3	61.51	15.86	15.91	33.93	17.78	11.11	19.33	45.41	0.6855
RIL094	2	3	91.24	16.54	16.38	36.6	17.79	12.25	NA	72.62	0.8126
RIL094	1	4	31.07	8.91	14.14	30.84	18.67	12	14.67	NA	0.6083
RIL094	2	4	28.91	8.52	14.11	30.3	18.96	11.78	14.5	20.18	0.6757
RIL095	1	1	NA	NA	14.95	32.5	25.17	10.33	NA	21.49	0.5952
RIL095	2	1	NA	NA	13.6	32	24	10.4	NA	57.82	0.8358
RIL095	1	2	29.92	9.8	13.74	34	18.2	9	10.6	17.68	0.5479
RIL095	2	2	NA	NA	NA	NA	NA	NA	NA	NA	NA
RIL095	1	3	99.92	13.73	15.5	41	19.32	12	32	84.28	0.8631
RIL095	2	3	106.75	16.22	16.3	40.93	20.92	11.8	28.8	87.9	0.8419
RIL095	1	4	34.53	10.5	14.37	33.78	21.29	11.43	12.83	23.44	0.6903
RIL095	2	4	42.91	11.43	15.84	33.23	20.39	10.44	22.63	31.56	0.6935
RIL096	1	1	NA	NA	14	35	24.7	12.6	NA	36.06	0.7143
RIL096	2	1	NA	NA	13.84	36	25	11.5	NA	39.23	0.7625
RIL096	1	2	45.38	10.34	13.5	32	17.88	12	20.38	35.99	0.7471
RIL096	2	2	62.09	9.75	11.61	37.5	19.8	13.6	22.17	55.95	0.8654
RIL096	1	3	75.6	8.97	12.1	37.33	18.05	12.4	20.4	65.43	0.8813
RIL096	2	3	74.95	11.33	13.75	37.47	17.96	13	25.6	62.58	0.8452
RIL096	1	4	43.07	7.52	12.23	33.19	18.92	13.2	20.4	35.51	0.8189
RIL096	2	4	37.12	8.57	11.97	31.73	19.18	12.6	18.3	29.3	0.7394
RIL097	1	1	NA	NA	14.17	23.33	21.67	10	NA	NA	0.3684
RIL097	2	1	NA	NA	12.83	25.83	23	9.33	NA	13.75	0.5517
RIL097	1	2	NA	NA	NA	NA	NA	NA	NA	NA	NA
RIL097	2	2	37.25	12.17	14.04	32.3	20.1	10	11.4	26.13	0.6075
RIL097	1	3	59.4	14.7	13.33	37.17	18.73	10	26.33	45.48	0.7537
RIL097	2	3	43.64	13.48	13.75	35.8	20.79	10.25	13.88	30.11	0.6401
RIL097	1	4	22.25	8.81	13.53	30.93	19.34	9.6	8.33	NA	0.4776
RIL097	2	4	33.87	8.43	12.13	32.55	19.25	10.44	12.75	NA	0.6285
RIL098	1	1	NA	NA	14.69	33.75	25	11.75	NA	32.38	0.6944
RIL098	2	1	NA	NA	13.89	32.14	23.86	10	NA	28.06	0.7037
RIL098	1	2	42.86	12.52	14.73	30.75	17.9	10.4	14.5	31.35	0.692
RIL098	2	2	NA	NA	NA	NA	NA	NA	NA	NA	NA
RIL098	1	3	91.85	18.07	15.47	38.03	19.35	11.6	22.4	71.81	0.7751
RIL098	2	3	112.55	18.74	16.15	39.43	17.82	11.2	31.5	91.19	0.831
RIL098	1	4	36.27	13.69	16.95	32.61	20.78	10.4	12.1	22.98	0.6121
RIL098	2	4	43.88	13.35	15.28	32.99	19.57	11.4	14.7	30.5	0.6634
RIL099	1	1	NA	NA	15.53	41	28.75	12.5	NA	54.79	0.6855
RIL099	2	1	NA	NA	14	37.11	27.78	12.67	NA	45.27	0.6991
RIL099	1	2	53.47	16.09	15.21	37.72	23.15	13	26.67	37.49	0.6528
RIL099	2	2	NA	NA	NA	NA	NA	NA	NA	NA	NA
RIL099	1	3	NA	NA	NA	NA	NA	NA	NA	NA	NA
RIL099	2	3	83.59	24.48	15.72	42.34	24.91	12.67	24	58.6	0.6519
RIL099	1	4	40.82	14.64	14.15	36.02	23.19	12	16	24.43	0.5567
RIL099	2	4	43.27	15.83	13.19	36.57	23.31	12.25	20.43	27.3	0.6179
RIL100	1	1	NA	NA	15.83	36.33	26	12.67	NA	50.02	0.7436
RIL100	2	1	NA	NA	16.17	30	23.83	11.67	NA	NA	0.5556
RIL100	1	2	57.86	19.19	16.69	34.13	21	11.4	15.5	37.8	0.6185
RIL100	2	2	53.39	18.87	16.87	35	22.1	12.2	13.89	35.45	0.6155
RIL100	1	3	103.98	16.42	16.6	40.07	18.4	13	28.7	85.73	0.8428
RIL100	2	3	90.46	16.89	18.55	37.85	19.4	12.6	30.8	72.16	0.8086
RIL100	1	4	29.07	10.23	15.72	32.14	21.46	13.8	8.8	NA	0.5865
RIL100	2	4	28.4	8.77	11.85	32.4	19.38	11	12.5	NA	0.7023
RIL101	1	1	NA	NA	16.71	28.57	24.29	10.29	NA	NA	0.3824
RIL101	2	1	NA	NA	17.83	30	25	9.67	NA	25.21	0.6042
RIL101	1	2	31.39	11.67	19.57	32.92	19.71	10.33	7.5	18.6	0.5443
RIL101	2	2	39.1	11.01	15.81	33.5	16.86	10.57	14	NA	0.5622
RIL101	1	3	NA	NA	NA	NA	NA	NA	NA	NA	NA
RIL101	2	3	NA	NA	NA	NA	NA	NA	NA	NA	NA
RIL101	1	4	NA	NA	NA	NA	NA	NA	NA	NA	NA
RIL101	2	4	NA	NA	NA	NA	NA	NA	NA	NA	NA
RIL102	1	1	NA	NA	10.83	32.5	25	11.67	NA	20.51	0.6316
RIL102	2	1	NA	NA	11.7	29.17	24.17	10.67	NA	21.32	0.6757
RIL102	1	2	48.95	11.32	12.53	32.38	20.2	11.8	19.25	38.54	0.7363
RIL102	2	2	NA	NA	NA	NA	NA	NA	NA	NA	NA
RIL102	1	3	106.88	15.81	15	41.88	22.77	13.6	27.9	88.48	0.8504
RIL102	2	3	110.91	14.72	15.75	39.72	21.17	14.2	30.3	92.83	0.8655
RIL102	1	4	56.93	13.28	13.98	36.79	24.69	14	21.13	41.91	0.7006
RIL102	2	4	70.9	11.98	13.95	36.69	22.21	13.25	25	57.88	0.7706
RIL103	1	1	NA	NA	14.5	37.17	28	12.33	NA	40.79	0.6575
RIL103	2	1	NA	NA	13.08	35	27.5	11.67	NA	24.04	0.5833
RIL103	1	2	64.29	22.45	15.14	37.65	25.55	11.8	21.71	42.18	0.5854
RIL103	2	2	38.33	21.15	15.53	35	24.25	11.5	14.5	NA	0.4149
RIL103	1	3	68.16	16.54	13.57	39.86	23.21	12.29	19.43	50.86	0.7401
RIL103	2	3	61.58	19.29	16.15	36.79	20.86	11.4	24.67	41.7	0.6743
RIL103	1	4	21.6	11.72	14.86	32.21	23.18	12.86	7.5	NA	0.411
RIL103	2	4	58.12	14.04	14.56	38.66	22.7	12	19	38.81	0.6321
RIL104	1	1	NA	NA	10.26	38	26.89	13.56	NA	53.25	0.8103
RIL104	2	1	NA	NA	9.56	34.13	24.13	13	NA	32.12	0.7937
RIL104	1	2	67.78	10.43	9.7	37.4	21	13.2	24.2	58.32	0.843
RIL104	2	2	52.81	9.95	9.63	35.36	21.1	13.2	19.3	44.66	0.8053
RIL104	1	3	102.75	14.5	10.4	43.32	21.74	13.8	23.2	85.38	0.8575
RIL104	2	3	87.81	13.42	10	43.43	20.67	13.6	25.2	72.05	0.8444
RIL104	1	4	56.15	9.85	9.9	37.65	23.02	15.4	22.2	45.87	0.8235
RIL104	2	4	44.04	8.97	8.99	34.63	20.63	12.2	17.22	34.12	0.7694
RIL105	1	1	NA	NA	14.14	40	28.71	11.71	NA	61.77	0.7757
RIL105	2	1	NA	NA	12.6	34	25	12	NA	30.11	0.7073
RIL105	1	2	41.61	13.59	12.91	34.6	21.25	11.8	21.29	29.22	0.6066
RIL105	2	2	NA	NA	NA	NA	NA	NA	NA	NA	NA
RIL105	1	3	102.29	14.91	10.7	43.99	21.42	13.8	27	84.43	0.8542
RIL105	2	3	98.16	14.24	11.55	42.26	21.73	13.2	28.3	82.11	0.8542
RIL105	1	4	48.92	9.61	9.76	36.93	23.62	14.2	19.5	38.67	0.8022
RIL105	2	4	36.8	10.21	9.57	33.39	21.94	13.2	15.3	26.46	0.7049
RIL106	1	1	NA	NA	9.8	29	22	11.2	NA	20.81	0.8
RIL106	2	1	NA	NA	10.6	28.4	21	12	NA	19.53	0.7917
RIL106	1	2	34.85	5.57	9.93	24	18.17	12	18.5	NA	0.7849
RIL106	2	2	NA	NA	NA	NA	NA	NA	NA	NA	NA
RIL106	1	3	93.84	17.28	15.35	40.98	21.9	12	30.5	75.94	0.8153
RIL106	2	3	93.4	15.57	15.4	38.45	18.93	11.4	32.8	76.56	0.8357
RIL106	1	4	42.13	11.99	13.41	34.8	23.45	12.57	19.5	NA	0.6628
RIL106	2	4	21.1	9.75	12.4	30.42	18.62	12	16.25	NA	0.4991
RIL107	1	1	NA	NA	14.57	32.86	25	11.71	NA	35.6	0.7059
RIL107	2	1	NA	NA	12.17	30	23	12.67	NA	15.42	0.6
RIL107	1	2	55.18	13.04	14.47	36.6	21.7	12.6	17.4	43.48	0.7478
RIL107	2	2	57.99	12.43	14.28	36	20.9	12.6	22	44.79	0.7385
RIL107	1	3	110.1	17.32	15.15	40.98	21.1	13.4	32.6	90.19	0.8416
RIL107	2	3	96.4	15.99	15.7	38.48	21.67	14	30.1	78.12	0.8279
RIL107	1	4	55.6	11.89	14.85	34.6	22.01	13	26.9	44.11	0.7787
RIL107	2	4	31.39	7.48	11.54	32.49	20.15	14	16.25	NA	0.6945
RIL108	1	1	NA	NA	12.36	27.57	24	11.14	NA	17.15	0.6765
RIL108	2	1	NA	NA	11.63	34.38	27.75	11.75	NA	22.14	0.5965
RIL108	1	2	27.41	8.73	10.26	29.67	18.1	13.2	10.67	19.4	0.5476
RIL108	2	2	11.5	6.7	9.22	28.44	16.15	12.89	5.5	NA	0.4185
RIL108	1	3	99.93	16.05	15.1	40.92	20.01	13.4	30.7	81.93	0.8335
RIL108	2	3	72.65	15.86	14.63	37.88	20.69	13.25	25.5	55.53	0.7648
RIL108	1	4	47.28	10.81	14.6	35.5	24.17	14	21.11	36.2	0.7441
RIL108	2	4	50.49	11.57	14.4	33.99	22.83	13.2	26.2	38.61	0.7682
RIL109	1	1	NA	NA	16.75	37.25	24.75	13	NA	61.68	0.7823
RIL109	2	1	NA	NA	17.8	38	25	13.33	NA	47.11	0.7237
RIL109	1	2	53.85	14.64	15.45	30.17	18.6	13	20.33	40.87	0.7327
RIL109	2	2	NA	NA	NA	NA	NA	NA	NA	NA	NA
RIL109	1	3	103.79	12.13	17.85	38.46	17.2	14	42.9	88.62	0.8827
RIL109	2	3	85.67	11.83	17.85	37.67	18.73	14	43.9	71.65	0.764
RIL109	1	4	54.7	12.97	17.39	35.31	23.04	13.8	23.6	41.31	0.7522
RIL109	2	4	32.72	9.48	15.78	30.77	18.16	12.67	17.33	21.57	0.5883
RIL110	1	1	NA	NA	14.56	40	29.78	12.44	NA	76.79	0.9315
RIL110	2	1	NA	NA	12.78	38.67	19.22	11.78	NA	46.62	0.7232
RIL110	1	2	68.07	16.99	12.78	37.26	21.74	12.2	18	52.57	0.7424
RIL110	2	2	47.27	13.87	11.49	37.13	23.9	11.8	15	33.69	0.6403
RIL110	1	3	117.65	24.21	15.3	46.1	26.45	12.8	26.2	92.14	0.795
RIL110	2	3	121.02	27.51	14.65	45.73	24.85	13	24	91.99	0.772
RIL110	1	4	74.48	16.78	13.17	41.59	27.97	12.2	19.8	57.67	0.7703
RIL110	2	4	59.37	12.88	11.98	38.22	23.73	11.2	18.86	43.9	0.7036
RIL111	1	1	NA	NA	13.2	30	28	12	NA	NA	0.2381
RIL111	2	1	NA	NA	14.2	32	28	11.2	NA	NA	0.24
RIL111	1	2	15.37	9.79	12.02	24	19	11.6	9	NA	0.8042
RIL111	2	2	NA	NA	12.99	NA	20.45	13	NA	NA	NA
RIL111	1	3	NA	NA	12.9	NA	NA	11	NA	NA	NA
RIL111	2	3	66.07	17.04	13.25	NA	NA	11.8	21.67	47.65	0.7015
RIL111	1	4	NA	12.27	15.25	NA	24.48	12.2	NA	NA	NA
RIL111	2	4	NA	8.53	13.9	NA	21.86	11.67	NA	NA	NA
RIL112	1	1	NA	NA	13	30	24	11.2	NA	NA	0.4583
RIL112	2	1	NA	NA	14.2	38.4	26	12	NA	26.19	0.5952
RIL112	1	2	42.1	13.61	12.89	34.5	18.7	12.44	12.5	28.93	0.6582
RIL112	2	2	37.98	11.62	13.12	36	19	11.6	11.6	26.13	0.6509
RIL112	1	3	64.86	14.77	12.5	41.95	20.8	13.43	13.14	49.36	0.7194
RIL112	2	3	59.02	14.4	11.6	39.99	20.18	12.8	9	43.92	0.7288
RIL112	1	4	19.75	7.58	13.19	33.82	19.94	13	5.33	NA	0.5337
RIL112	2	4	33.3	8.48	11.98	37.79	18.84	12.8	6	NA	0.575
RIL113	1	1	NA	NA	14.4	36	31.6	12.4	NA	21.85	0.4884
RIL113	2	1	NA	NA	17.56	39.6	34.6	12.8	NA	19.77	0.3878
RIL113	1	2	50.99	20.3	14.45	37.13	24.4	11.4	14.63	29.86	0.5338
RIL113	2	2	45.63	23.91	16.17	39	23.9	12	9	NA	0.3885
RIL113	1	3	122.89	36.19	17.75	44.65	25.39	12.6	27.1	84.73	0.7021
RIL113	2	3	122.87	42.44	19.45	43.8	25.78	12.4	24	79.31	0.6339
RIL113	1	4	45.68	25.19	17	38.5	29.68	13.4	9.88	19.94	0.4204
RIL113	2	4	48.38	19.66	15.46	37.07	24.99	12.29	11.67	NA	0.4231
RIL114	1	1	NA	NA	12.5	26.67	21.67	10.67	NA	13.78	0.5714
RIL114	2	1	NA	NA	10.2	23.57	18.71	10.29	NA	NA	0.2727
RIL114	1	2	33.1	9.25	13.48	27.5	17.1	9.6	11	NA	0.7026
RIL114	2	2	NA	NA	NA	NA	NA	NA	NA	NA	NA
RIL114	1	3	36.68	6.29	10.75	34.71	15.76	11.25	16.38	29.5	0.6509
RIL114	2	3	43.45	5.86	9.75	35.59	16.33	11.25	16.63	37.13	0.8402
RIL114	1	4	14.39	5.08	11.89	30.52	17.47	10.67	9	NA	0.5978
RIL114	2	4	21.87	3.36	9.54	28.06	14.87	11.2	10	NA	0.802
RIL115	1	1	NA	NA	14.58	36.33	28.33	13	NA	37.93	0.6269
RIL115	2	1	NA	NA	16.7	41	29	13.6	NA	72.77	0.7368
RIL115	1	2	42.85	14.16	13.24	33.33	19	13.11	13.33	25.04	0.5461
RIL115	2	2	NA	NA	NA	NA	NA	NA	NA	NA	NA
RIL115	1	3	113.68	22.36	13.7	42.41	23.46	12.6	23.7	89.51	0.8029
RIL115	2	3	109.28	23.11	15.28	43.91	24.28	12.89	25.11	84.81	0.7648
RIL115	1	4	45.36	18.8	15.38	38.75	25.77	13.2	13.67	26.17	0.5409
RIL115	2	4	30.43	9.04	9.84	34.31	20.86	12.57	14.67	NA	0.6311
RIL116	1	1	NA	NA	11.87	40	28.33	14.67	NA	40.84	0.7619
RIL116	2	1	NA	NA	11.44	31.11	25.78	12.22	NA	18.06	0.5962
RIL116	1	2	32.67	11	11.71	36.08	20.78	14.89	18.33	20.45	0.58
RIL116	2	2	NA	NA	NA	NA	NA	NA	NA	NA	NA
RIL116	1	3	68.17	14.75	11.65	39.89	20.89	14.8	21.4	52.33	0.7743
RIL116	2	3	76.37	13.61	12.55	42.25	22.12	16	21.4	61.92	0.8006
RIL116	1	4	48.16	12.31	12.71	36.97	25.6	15.8	17.2	35.41	0.6898
RIL116	2	4	15.16	4.83	9.07	31.07	17	14.67	10	NA	0.558
RIL117	1	1	NA	NA	10.05	30.38	20.63	13.5	NA	24.37	0.606
RIL117	2	1	NA	NA	13.33	33.33	26.67	13.33	NA	40.16	0.7797
RIL117	1	2	46.34	13.11	14.06	37.8	23.35	12.8	21.5	34.28	0.71
RIL117	2	2	NA	NA	NA	NA	NA	NA	NA	NA	NA
RIL117	1	3	112.46	23.45	15.9	43.24	22.86	13.6	34	87.87	0.7877
RIL117	2	3	116.5	23.37	16.6	42.51	22.29	13.8	33.8	91.51	0.7992
RIL117	1	4	77.24	19.87	15.61	39.35	25.04	13.8	23.8	57.63	0.7391
RIL117	2	4	39.55	13.42	13.19	34.02	20.94	13	17.5	24.13	0.6112
RIL118	1	1	NA	NA	15.4	28	24	10.4	NA	NA	0.4583
RIL118	2	1	NA	NA	12.83	38.33	26.33	10.67	NA	36.58	0.7288
RIL118	1	2	21.1	7.59	12.93	34	16.8	11.2	5.5	NA	0.4705
RIL118	2	2	18.2	7.11	11.86	30	14.57	10	6	NA	0.4066
RIL118	1	3	70.27	18.62	12.6	41.04	24.44	12.4	13.1	50.54	0.7199
RIL118	2	3	58.13	19.32	14.8	40.12	23.01	12.4	16.1	38.27	0.6567
RIL118	1	4	NA	3.72	13.03	NA	14.84	10.29	NA	NA	NA
RIL118	2	4	NA	4.06	14.2	NA	13.63	10	NA	NA	NA
RIL119	1	1	NA	NA	12	32.86	23.71	11.71	NA	34.51	0.7705
RIL119	2	1	NA	NA	11.8	33.4	22	12.4	NA	33.27	0.7674
RIL119	1	2	36.43	6.78	9.95	33	15.5	12.75	16.43	30.55	0.7837
RIL119	2	2	35.38	8.41	12.99	31.4	16.4	9.6	18	27.13	0.717
RIL119	1	3	68.37	18.23	12.95	39.54	23.04	12	19.4	49.06	0.7328
RIL119	2	3	75.08	20.6	16.22	40.08	22.54	11.33	20.89	53.65	0.7087
RIL119	1	4	NA	2.33	11.97	NA	15	13.33	NA	NA	NA
RIL119	2	4	65.46	14.4	15.23	36.08	20.75	12	25	NA	0.7576
RIL120	1	1	NA	NA	11.13	33.75	25	13	NA	30.23	0.6714
RIL120	2	1	NA	NA	11	33.13	25	11	NA	29.49	0.7188
RIL120	1	2	33.91	12.25	11.74	33.06	21.1	11.5	14.5	22.39	0.6054
RIL120	2	2	41.66	12.61	11.44	32.78	20.4	11.8	12.33	30.11	0.6717
RIL120	1	3	NA	NA	NA	NA	NA	NA	NA	NA	NA
RIL120	2	3	82.19	18.29	12.4	40.51	20.22	12.2	21.1	62.34	0.7751
RIL120	1	4	41.26	12.33	11.47	33.92	23.06	12.2	16.11	28.25	0.6846
RIL120	2	4	36.49	7.9	9.41	32.21	18.14	11.71	16.33	NA	0.6971
RIL121	1	1	NA	NA	12.2	29	22.8	11.2	NA	NA	0.64
RIL121	2	1	NA	NA	12.25	37.33	26.67	11.67	NA	32.26	0.7308
RIL121	1	2	33.84	5.1	11.51	34.6	16.39	10.22	21.5	NA	0.7921
RIL121	2	2	NA	NA	NA	NA	NA	NA	NA	NA	NA
RIL121	1	3	67.73	15.83	13.21	39.66	21.57	11.14	20.29	50.63	0.7207
RIL121	2	3	71.14	13.51	13.79	39.86	20.64	11.71	22.57	56.56	0.8053
RIL121	1	4	NA	2	13.1	NA	15.47	12	NA	NA	NA
RIL121	2	4	NA	6.26	12.4	NA	16.59	12	NA	NA	NA
RIL122	1	1	NA	NA	15.07	27.43	23.57	12.29	NA	5.74	0.25
RIL122	2	1	NA	NA	15.84	32	25	12.8	NA	23.96	0.5897
RIL122	1	2	35.74	12.48	16.28	28	17.8	11.6	12	NA	0.5639
RIL122	2	2	NA	NA	NA	NA	NA	NA	NA	NA	NA
RIL122	1	3	110.02	18.14	17.65	41.06	19.62	13.4	32.6	90.65	0.8301
RIL122	2	3	102.49	16.92	16.9	39.63	18.6	12.6	28.4	83.16	0.8149
RIL122	1	4	48.77	13.87	16.84	33.2	19.7	12.6	16	NA	0.6926
RIL122	2	4	NA	11.9	15.66	NA	18.52	13.2	NA	NA	NA
RIL123	1	1	NA	NA	12.33	27	NA	9.33	NA	NA	0.3636
RIL123	2	1	NA	NA	13.1	28	22.4	10	NA	NA	0.4583
RIL123	1	2	15.5	9.85	11.54	31	19	10.4	5	5.53	0.3142
RIL123	2	2	20.56	9.3	11.15	32	18	10.8	6	NA	0.3424
RIL123	1	3	71.19	17.76	10.69	41.05	25.1	12.5	16.5	52.56	0.7099
RIL123	2	3	57.85	18.69	11.94	40.65	24.45	12.25	19.75	38.66	0.675
RIL123	1	4	32.34	10.14	11.45	37.1	20.01	12.33	12	NA	0.4403
RIL123	2	4	13.21	7.79	11.74	31.22	20.84	11.71	7	NA	0.5338
RIL124	1	1	NA	NA	16.57	41.43	25.71	11.14	NA	49.42	0.6476
RIL124	2	1	NA	NA	15.69	40	30	12.57	NA	48.52	0.6937
RIL124	1	2	45.07	15.41	13.46	40	22.57	12	NA	NA	0.5873
RIL124	2	2	39.01	19.8	15.3	37	23.86	11.71	13.5	22.54	0.4981
RIL124	1	3	114.69	21.17	14.85	43.62	22.16	12.6	32.11	91.24	0.8099
RIL124	2	3	139.37	21.03	17.35	44.04	21.98	12.8	36.3	114.07	0.8476
RIL124	1	4	41.05	11.03	16.08	35.45	20.05	12.4	17.67	NA	0.623
RIL124	2	4	40.1	11.81	14.11	35.37	22.85	12	20	26.59	0.6275
RIL125	1	1	NA	NA	16.7	37.29	28.29	13.43	NA	42.68	0.6824
RIL125	2	1	NA	NA	16.31	37.25	28.75	14	NA	39.88	0.6458
RIL125	1	2	37.45	15.73	13.31	34.33	22.4	14.4	15.78	22.56	0.5221
RIL125	2	2	53.9	18.03	14.06	37.14	22.23	16.2	21.6	35.75	0.6448
RIL125	1	3	91.77	15.2	13.92	42.97	23.83	14.67	26.33	75.05	0.8303
RIL125	2	3	110.25	16.97	16.5	41.8	22.56	14.8	29.9	90.95	0.8432
RIL125	1	4	38.63	16.75	14.57	35.38	25.21	14.67	14.67	NA	0.5439
RIL125	2	4	37.59	12.86	14.29	35.13	22.8	15.43	14.83	24.25	0.6075
RIL126	1	1	NA	NA	16	40	28.57	12.57	NA	62.34	0.7522
RIL126	2	1	NA	NA	16.2	39	31.2	12.8	NA	51.28	0.6667
RIL126	1	2	NA	NA	NA	NA	NA	NA	NA	NA	NA
RIL126	2	2	NA	NA	NA	NA	NA	NA	NA	NA	NA
RIL126	1	3	107.98	16.15	15.75	42.2	21.32	12.8	29.9	90.17	0.8453
RIL126	2	3	134.9	24.36	18.17	43.94	22.78	12.44	35	109.39	0.8135
RIL126	1	4	34.5	10.93	15.07	35.37	21.75	13	14.33	NA	0.6053
RIL126	2	4	37.02	11.68	15.93	32.83	24.14	11.33	11	NA	0.4949
RIL127	1	1	NA	NA	12.31	34.44	25.56	10.29	NA	41.12	0.7684
RIL127	2	1	NA	NA	13.17	36.67	27.17	11.33	NA	46.36	0.75
RIL127	1	2	33.02	8.89	12.12	32.65	20.3	10.4	22	24.38	0.7067
RIL127	2	2	35.37	10.1	11.52	33.8	21.75	12	20.6	25.22	0.703
RIL127	1	3	71.16	13.34	12.86	35.79	17.76	10.57	26.43	56.87	0.8121
RIL127	2	3	70.84	13.53	13.35	37.18	20.19	11.6	27.4	56.01	0.8071
RIL127	1	4	45.49	13.4	13.24	34.17	23.2	11.56	23.11	31.82	0.7006
RIL127	2	4	49.66	13.39	13.22	34.06	22.64	10.6	23.7	35.76	0.7175
RIL128	1	1	NA	NA	17.76	35	25.6	10.4	NA	49.97	0.7778
RIL128	2	1	NA	NA	15	34	24.6	10.4	NA	46.36	0.7895
RIL128	1	2	48.9	8.51	15.26	32	15.9	9.8	22	NA	0.7996
RIL128	2	2	30.17	10.87	17.13	33.33	18.89	9.56	17	19.21	0.5209
RIL128	1	3	39.4	11.9	13.5	38.97	19.8	9.33	19.67	NA	0.6921
RIL128	2	3	NA	NA	NA	NA	NA	NA	NA	NA	NA
RIL128	1	4	10.84	4.78	15.55	26.4	15.84	9.5	6.5	NA	0.4117
RIL128	2	4	11.41	8.46	12.75	29.06	19.92	10	5.5	NA	0.2666
RIL129	1	1	NA	NA	13.25	30.83	25	11	NA	10.29	0.4138
RIL129	2	1	NA	NA	15.5	29.33	24.33	10.67	NA	NA	0.4
RIL129	1	2	NA	7.46	10.35	NA	16.6	9.4	NA	NA	NA
RIL129	2	2	NA	8.59	10.84	NA	16.6	9	NA	NA	NA
RIL129	1	3	83.55	16.05	13.85	39.3	20.27	12.2	26.1	65.89	0.8012
RIL129	2	3	80.78	15.97	14	39.37	20.87	12	19.9	63	0.7948
RIL129	1	4	32.44	9.73	13.49	37.63	19.32	11.4	12.25	NA	0.5567
RIL129	2	4	41.84	12.61	12.82	37.62	21.52	11.4	13	25.29	0.5868
RIL130	1	1	NA	NA	16.63	38	28.75	12.25	NA	48.4	0.7143
RIL130	2	1	NA	NA	17.07	36.43	27.86	11.43	NA	54.15	0.74
RIL130	1	2	56.99	13.64	15.6	35.19	20.83	11.56	26.83	44.3	0.689
RIL130	2	2	62.81	12.99	15.77	34.08	18.99	12.8	25	50.31	0.791
RIL130	1	3	92.14	14.45	16.05	38.84	18.78	13.8	32.8	75.03	0.8419
RIL130	2	3	121.98	17.99	17.95	39.69	20.48	13.8	36.9	101.63	0.8516
RIL130	1	4	47.32	11.18	16.22	34.63	21.37	13.67	26.83	36.03	0.7582
RIL130	2	4	70.27	14.81	15.14	35.55	21.45	13.78	26.56	55.23	0.784
RIL131	1	1	NA	NA	NA	NA	NA	NA	NA	NA	NA
RIL131	2	1	NA	NA	13.33	40.22	25.67	12.89	NA	64.93	0.8156
RIL131	1	2	54.77	8.96	12	36.2	19	13.8	22.2	47.81	0.8441
RIL131	2	2	NA	NA	NA	NA	NA	NA	NA	NA	NA
RIL131	1	3	71.25	11.56	12.45	40.3	20.97	13.6	27.9	58.61	0.8274
RIL131	2	3	101.38	11.66	13.5	42.79	21.82	14.4	32.2	88.47	0.8871
RIL131	1	4	37.31	9.32	13.5	34.02	20.51	14	24.1	28.22	0.7382
RIL131	2	4	54.74	12.14	12.4	35.23	20.86	14	29.3	42.59	0.776
RIL132	1	1	NA	NA	12.63	35.33	20.5	10.67	NA	55.38	0.8649
RIL132	2	1	NA	NA	14.19	32.14	21.14	10.86	NA	54.6	0.8636
RIL132	1	2	36.82	4.74	11.03	28.8	14.8	12	21.3	33.01	0.8621
RIL132	2	2	NA	NA	NA	NA	NA	NA	NA	NA	NA
RIL132	1	3	46.03	5.65	10	33.78	15.5	12	25.25	40.28	0.8752
RIL132	2	3	53.7	5.9	10.94	35.25	14.26	11.75	24.63	47.63	0.8855
RIL132	1	4	38.83	6.89	12.44	31.85	18.86	12.6	24.8	31.71	0.8142
RIL132	2	4	46.19	6.25	11.36	32.41	18.28	11.4	21.7	39.67	0.856
RIL133	1	1	NA	NA	14.31	30.25	22.5	12	NA	23.76	0.6667
RIL133	2	1	NA	NA	15.43	34.29	25	11	NA	40.65	0.7467
RIL133	1	2	39.97	9.54	14.61	33.1	18.3	10.8	14.7	31.63	0.7466
RIL133	2	2	20.9	5.87	12.48	30.4	16.13	11.25	9.8	16.97	0.662
RIL133	1	3	72.16	10.85	13.3	35.47	17.59	10.6	21.2	59.46	0.8453
RIL133	2	3	87.22	11.56	14.3	37.19	17.83	11	25.6	73.9	0.8681
RIL133	1	4	21.21	4.62	12.48	30.02	16.65	9.11	11	NA	0.6583
RIL133	2	4	31.76	6.85	13.57	31.19	18.72	11.43	13.29	24.73	0.7852
RIL134	1	1	NA	NA	17.57	35.43	21	12.86	NA	54.76	0.7184
RIL134	2	1	NA	NA	16.89	34.67	25.56	12.89	NA	48.76	0.6911
RIL134	1	2	47.74	14.7	15.2	31.6	19.2	14	19.3	34.58	0.6574
RIL134	2	2	51.42	14.22	15.38	32.55	19.55	12.8	20.56	39.07	0.695
RIL134	1	3	124.3	24.4	19.45	40.3	22.12	14.2	31.9	97.93	0.8009
RIL134	2	3	108.03	21.2	18.3	39.93	21.77	14	30.2	84.96	0.7971
RIL134	1	4	50.96	14.4	17.2	33.46	21.62	13.8	24.4	36.54	0.6994
RIL134	2	4	60.85	13.95	16.64	33.18	20.34	14.2	26.2	45.62	0.7677
RIL135	1	1	NA	NA	14.29	39.14	27.14	12.57	NA	75.97	0.8306
RIL135	2	1	NA	NA	14.75	38.5	27.4	11.8	NA	67.35	0.8061
RIL135	1	2	50.29	12.13	14.3	35.4	20.8	11.2	20.2	39.61	0.7431
RIL135	2	2	NA	NA	NA	NA	NA	NA	NA	NA	NA
RIL135	1	3	94.27	14.7	14.4	39.75	20.16	12	27.4	77.44	0.8451
RIL135	2	3	84.25	13.46	12.6	39.86	20.68	12.8	19.7	69.8	0.8397
RIL135	1	4	49.64	12.26	14.01	34.72	21.34	12	20.1	37.11	0.7373
RIL135	2	4	51.06	13.03	14.38	40.28	29.6	12	18.9	38.28	0.7313
RIL136	1	1	NA	NA	16.2	38	28	12.4	NA	64.09	0.7949
RIL136	2	1	NA	NA	15.38	38	28.75	13	NA	47.11	0.73
RIL136	1	2	51.58	16.08	16.53	34.4	20.7	12.2	16.4	34.87	0.6369
RIL136	2	2	53.3	16.96	17.11	37.56	22.5	12.6	18.2	37.01	0.6219
RIL136	1	3	89.45	15.92	17.35	38.94	19.71	14	29.9	72.25	0.8177
RIL136	2	3	104.71	17.27	16.95	41.16	19.55	14.6	32.6	85.81	0.7338
RIL136	1	4	21.93	6.3	13.54	30	18.59	12.44	15.57	15.68	0.6347
RIL136	2	4	29.01	12.31	15.48	32.85	22.72	12.2	12.33	16.62	0.543
RIL137	1	1	NA	NA	11.7	32	25	12	NA	20.65	0.6897
RIL137	2	1	NA	NA	13.6	32.8	24.6	15.2	NA	38.66	0.8085
RIL137	1	2	34.78	10.53	14.58	32.17	18.8	12.2	21.17	24	0.6752
RIL137	2	2	35.56	7.77	12.36	33.33	22.13	12.75	26	28.03	0.7482
RIL137	1	3	NA	NA	NA	NA	NA	NA	NA	NA	NA
RIL137	2	3	NA	NA	NA	NA	NA	NA	NA	NA	NA
RIL137	1	4	NA	NA	NA	NA	NA	NA	NA	NA	NA
RIL137	2	4	19.31	8.47	12.5	36.61	22.03	10	12	NA	0.5614
RIL138	1	1	NA	NA	13.74	37.8	27.6	13.6	NA	49.56	0.8276
RIL138	2	1	NA	NA	14.5	40	29	14	NA	61.23	0.8068
RIL138	1	2	47.52	10.79	13.85	35.7	22.55	12.6	23.9	38.29	0.7539
RIL138	2	2	44.87	8.98	13.93	32.42	19.66	12.6	22.7	37.85	0.7965
RIL138	1	3	98.94	16.15	15.85	40.11	21	14	30.1	80.62	0.8369
RIL138	2	3	93.4	14.81	15.65	41.2	22.55	13	29.4	77.26	0.8392
RIL138	1	4	43.34	9.94	13.17	33.61	21.88	12.67	21.67	33.91	0.7577
RIL138	2	4	31.99	9.54	14.36	33.87	22.16	11.2	14.5	NA	0.6255
RIL139	1	1	NA	NA	11.25	32.5	24.5	11.5	NA	23.21	0.7826
RIL139	2	1	NA	NA	13.65	31.25	21.25	12	NA	36.02	0.8235
RIL139	1	2	24.07	4.24	10.2	29.43	14.14	12	17.43	20.17	0.7604
RIL139	2	2	21.25	5.32	12.3	27.2	15.6	12.8	14.6	NA	0.7258
RIL139	1	3	93.09	12.07	14.95	41.25	19.65	13.78	32.6	79.32	0.8706
RIL139	2	3	87.43	12.38	15.58	41.53	21	14.67	30.33	74.09	0.8526
RIL139	1	4	40.73	6.31	11.83	33.52	19.39	14.86	21.86	34.68	0.8348
RIL139	2	4	21.26	5.48	13.18	30.02	18.48	12.5	13	NA	0.7273
RIL140	1	1	NA	NA	12.5	23.83	23.33	12.33	NA	NA	0.2
RIL140	2	1	NA	NA	12	28.33	25	11.33	NA	NA	0.1765
RIL140	1	2	21.13	10.82	12.19	29	18.4	10.6	7.83	NA	0.5084
RIL140	2	2	30.13	10.82	10.59	32.25	19.4	12	8	NA	0.5564
RIL140	1	3	NA	NA	NA	NA	NA	NA	NA	NA	NA
RIL140	2	3	114.71	21.04	14.4	44.74	23.05	12.8	30.9	92.15	0.8145
RIL140	1	4	41.57	11.3	11.78	34.44	20.46	12	17	27.73	0.6559
RIL140	2	4	28.15	13.67	12.33	34.8	23.17	12.2	12.3	14.6	0.5047
RIL141	1	1	NA	NA	13.94	32.5	24.38	12.75	NA	45.07	0.7609
RIL141	2	1	NA	NA	13.6	37	25.5	13.8	NA	63.44	0.8278
RIL141	1	2	NA	NA	NA	NA	NA	NA	NA	NA	NA
RIL141	2	2	NA	NA	NA	NA	NA	NA	NA	NA	NA
RIL141	1	3	106.33	17.3	15.15	41.96	19.46	15	32.7	86.86	0.8385
RIL141	2	3	92.93	11.96	14.2	39.82	19.25	15.2	30.7	79.75	0.871
RIL141	1	4	29.99	7.89	10.54	31.25	18.7	12.4	17.38	21.68	0.6866
RIL141	2	4	31.59	9.97	12.19	31.91	21.33	14.2	18.8	21.3	0.6424
RIL142	1	1	NA	NA	12.6	32.4	25.6	11.6	NA	30.8	0.7317
RIL142	2	1	NA	NA	14.47	34	25.71	12	NA	30.87	0.6667
RIL142	1	2	21.68	11.23	13.55	32.5	18.3	9.6	8	NA	0.4034
RIL142	2	2	NA	NA	NA	NA	NA	NA	NA	NA	NA
RIL142	1	3	79.61	17.71	14	39.31	21.22	12	18.4	61.07	0.7737
RIL142	2	3	86.64	16.87	14.63	40.39	19.57	12.25	26.14	68.31	0.8024
RIL142	1	4	30	11.24	13.91	33.63	20.97	12	11.8	NA	0.5907
RIL142	2	4	36.49	9.9	12.38	35.23	21.34	12.44	17.2	22.72	0.6148
RIL143	1	1	NA	NA	13.17	40.33	27.67	13.67	NA	75.72	0.899
RIL143	2	1	NA	NA	12.97	36.86	26.14	12.57	NA	62.79	0.8431
RIL143	1	2	64.08	9.94	14.09	35.35	21.1	12.6	27.2	55.68	0.8384
RIL143	2	2	64.48	10.6	14.74	34.1	21.7	11.6	22.6	55.89	0.7981
RIL143	1	3	85.34	10.48	15.1	37.12	17.74	12.4	30.5	72.94	0.8757
RIL143	2	3	72.38	9.13	12.7	37.58	17.64	12.8	26.1	61.26	0.8712
RIL143	1	4	38.92	6.12	12.26	31.39	20.25	12.2	24.6	33.67	0.8405
RIL143	2	4	49.72	8.02	13.79	33.84	21.53	11.8	26.5	41.9	0.8384
RIL144	1	1	NA	NA	15.71	37.14	26.43	10.25	NA	62.21	0.7611
RIL144	2	1	NA	NA	16.06	31.43	24.29	10	NA	31.64	0.6324
RIL144	1	2	38.88	14.22	14.35	31.71	18.3	9.6	14.29	25.15	0.5853
RIL144	2	2	52.9	14.13	14.4	35	21.29	10.29	21.75	38.46	0.6867
RIL144	1	3	80.51	13.67	14.2	37.48	20.34	11.4	25.9	64.86	0.8024
RIL144	2	3	59.76	12.54	13.55	34.94	17.78	10.4	25.8	45.85	0.7698
RIL144	1	4	25.47	9.28	13.93	28.84	19.21	10.2	12.67	NA	0.6285
RIL144	2	4	22.98	6.65	13.29	27.73	17.53	10.8	15.6	NA	0.559
RIL145	1	1	NA	NA	13.57	40.57	27.43	14.57	NA	83.23	0.8769
RIL145	2	1	NA	NA	13.21	38.57	27.14	12.57	NA	NA	0.8378
RIL145	1	2	67.8	8.55	11.51	37.2	20.7	12.6	23.6	60.24	0.8697
RIL145	2	2	NA	NA	NA	NA	NA	NA	NA	NA	NA
RIL145	1	3	NA	NA	NA	NA	NA	NA	NA	NA	NA
RIL145	2	3	98.18	10.27	11.35	44.18	21.14	15.6	25.1	85.76	0.8946
RIL145	1	4	51.74	10.38	11.43	36.6	24.34	13	19.5	41.63	0.7776
RIL145	2	4	62.89	11.11	12.09	39.21	25.2	15.8	22.3	51.49	0.8198
RIL146	1	1	NA	NA	13.74	42	31	13.6	NA	38.8	0.6667
RIL146	2	1	NA	NA	13.5	36.17	30.83	13	NA	11.14	0.3095
RIL146	1	2	57.49	12.89	12.55	40.83	22.6	12.2	22.6	42.68	0.7008
RIL146	2	2	24.37	15.38	13.88	31.18	19.55	12	6.71	NA	0.3652
RIL146	1	3	98.14	26.97	15.25	43.93	26.57	13.6	27.5	69.8	0.6669
RIL146	2	3	84.69	23.56	14.5	44.09	25	12.86	21.29	60.56	0.703
RIL146	1	4	37.35	10.52	13.38	38.07	22.34	12	17.33	26.76	0.6942
RIL146	2	4	40.65	11.13	13.38	39.28	22.39	13.2	19	NA	0.5382
RIL147	1	1	NA	NA	NA	NA	NA	NA	NA	NA	NA
RIL147	2	1	NA	NA	13.83	33.13	31.25	13.5	NA	13.48	0.3818
RIL147	1	2	NA	9.75	10.53	NA	17.11	11.78	NA	NA	NA
RIL147	2	2	NA	15.29	13.37	NA	20.05	13.4	NA	NA	NA
RIL147	1	3	81.9	21.22	12.65	44.29	25.38	14.8	19	60.22	0.7381
RIL147	2	3	75.98	23.8	13.45	44.59	23.69	14	17	51.3	0.6582
RIL147	1	4	23.56	7.63	11.73	39.18	22.32	14.2	11.5	NA	0.5237
RIL147	2	4	32.71	14.4	10.88	27.07	16.43	14.5	10	NA	0.4723
RIL148	1	1	NA	NA	10.8	34	24	13.2	NA	28.78	0.7368
RIL148	2	1	NA	NA	12.28	34.38	25.63	12.5	NA	37.3	0.7945
RIL148	1	2	46.07	8.57	13.3	36.5	21.1	13.6	22.4	38.26	0.7602
RIL148	2	2	42.15	12.26	14.33	35	20.1	12.8	15.5	30.58	0.6864
RIL148	1	3	101.88	18.7	14.8	43.68	22.84	15.2	31.2	80.67	0.8114
RIL148	2	3	109.4	16.38	15.31	39.91	24.04	15	32.8	90.75	0.8524
RIL148	1	4	32.41	12.94	14.87	38.59	27.25	15	17.4	19.72	0.5912
RIL148	2	4	30.82	12.79	13.65	28.81	15.59	13.2	12.2	18.71	0.5934
RIL149	1	1	NA	NA	13.6	35	27.1	11.6	NA	37.69	0.74
RIL149	2	1	NA	NA	14.5	36.67	27.5	12.33	NA	54.21	0.759
RIL149	1	2	44.31	10.21	13.23	34	19.9	12	16.8	34.99	0.7402
RIL149	2	2	50.74	9.69	13.06	35.14	19.6	12	17.29	41.96	0.7968
RIL149	1	3	98.99	14.52	14.85	38.62	18.86	12.8	28.5	82.8	0.8517
RIL149	2	3	109.77	14.23	16.4	39.35	20.33	12.6	32.6	93.21	0.8704
RIL149	1	4	28.38	7.02	14.8	33.79	23.28	12.2	17.2	21.26	0.7547
RIL149	2	4	56.02	12.42	14.37	27.37	15.14	11.8	23.8	43.82	0.7745
RIL150	1	1	NA	NA	11.48	28	26.4	10.4	NA	11.26	0.5
RIL150	2	1	NA	NA	10.21	34	25	10.57	NA	18	0.5854
RIL150	1	2	22.62	10.11	9.95	33.25	21.06	12	NA	9.44	0.354
RIL150	2	2	35.5	17.13	11.67	37	22.67	12	10.5	NA	0.3989
RIL150	1	3	78.82	19.92	10.83	43.14	24.82	11.33	20	58.63	0.7339
RIL150	2	3	67.14	16.19	11.38	41.26	23.98	10.75	21.5	49.97	0.7533
RIL150	1	4	16.14	4.72	10.8	22.74	20.86	11	12.5	NA	0.5974
RIL150	2	4	12.08	4.76	8.08	25.41	10.49	10.5	10	NA	0.75
RIL151	1	1	NA	NA	15.23	35.71	28.57	12.57	NA	53.58	0.697
RIL151	2	1	NA	NA	13.77	35.71	25	11.43	NA	35.08	0.6957
RIL151	1	2	46.49	15.15	14.04	32.33	19.7	12.8	20.67	NA	0.718
RIL151	2	2	51.58	21.29	14.59	36.89	20.5	12.4	15.33	30.42	0.5632
RIL151	1	3	101.98	21.47	15.1	42.86	23.35	12.2	31.1	78.08	0.7789
RIL151	2	3	101.37	24.45	14.8	43.74	24.5	13.6	23.6	75.71	0.7402
RIL151	1	4	32.88	11.41	14.45	37.1	24.64	13.4	18.43	21.43	0.6177
RIL151	2	4	38.02	15.89	12.61	27.49	15.85	12.8	16	NA	0.5591
RIL152	1	1	NA	NA	13.27	33.67	26	14	NA	NA	0.5263
RIL152	2	1	NA	NA	11	33	29.17	12.67	NA	25.84	0.6667
RIL152	1	2	44.14	12.35	10.73	33.75	19.5	14	17.75	35.4	0.797
RIL152	2	2	37.63	12	11.57	36	20	13.4	10.8	NA	0.5279
RIL152	1	3	100.7	11.52	13	44.57	23.65	14.67	25.33	86.33	0.8856
RIL152	2	3	89.51	15.09	12.21	44.73	23.4	14.86	27.57	72.09	0.8157
RIL152	1	4	9.19	4.5	11.7	31.29	20.05	13.67	7.5	NA	0.5898
RIL152	2	4	NA	8.81	10.4	NA	13.01	14	NA	NA	NA
RIL153	1	1	NA	NA	14.29	34.71	26.14	10.86	NA	39.22	0.7571
RIL153	2	1	NA	NA	13.86	34.29	25.43	10	NA	42.39	0.7733
RIL153	1	2	82.72	13.16	16.77	37.33	21.1	11.6	28.78	71.41	0.8275
RIL153	2	2	69.1	9.39	14.28	35.88	18.38	12	26.8	60.76	0.8642
RIL153	1	3	206.92	26.16	18.35	49.88	26.16	14.4	41.4	174.87	0.8742
RIL153	2	3	177.7	20.34	16.95	49.87	25.14	15	40.7	151.32	0.8858
RIL153	1	4	98.41	14.3	16.53	42.75	27.74	13.2	33.4	84.89	0.8513
RIL153	2	4	57.21	17.08	14.17	30.25	17.85	13.67	23.5	NA	0.6742
RIL154	1	1	NA	NA	16.56	29.6	24.8	12	NA	27.12	0.6667
RIL154	2	1	NA	NA	12	24.4	19.8	11.2	NA	NA	0.4615
RIL154	1	2	29.78	6.07	11.62	31	16.6	10.4	10.5	NA	0.6786
RIL154	2	2	10.72	3.81	12.66	29.78	12.67	11.75	7.33	NA	0.6283
RIL154	1	3	39.8	7.94	14.7	30.72	18.16	11.2	21	31.79	0.7972
RIL154	2	3	42.4	7.67	12	33.03	16.7	12	12.67	34.37	0.8198
RIL154	1	4	6.55	1.99	13.78	25.53	14.76	12	11.33	NA	0.6552
RIL154	2	4	NA	NA	NA	NA	NA	NA	NA	NA	NA
RIL155	1	1	NA	NA	12.14	32.86	22.14	10	NA	19.09	0.7027
RIL155	2	1	NA	NA	10.75	36.33	23.33	11.33	NA	24.15	0.7568
RIL155	1	2	27.84	4.35	10	31.56	14	10	17.11	24.23	0.8466
RIL155	2	2	19.04	4.35	10.23	30.89	16.55	10	16.2	16.66	0.7238
RIL155	1	3	110.84	18.2	12.44	42.68	26.9	11.2	19.1	91.94	0.8192
RIL155	2	3	75.22	18.15	13.2	43.35	22.51	11.4	18.78	57.53	0.7386
RIL155	1	4	18.47	3.55	13.42	32.72	17.83	11	13.25	NA	0.749
RIL155	2	4	30.96	10.8	13.08	28.48	14.67	12	13.25	NA	0.6174
RIL156	1	1	NA	NA	11.67	25.5	24.5	12	NA	NA	0.2609
RIL156	2	1	NA	NA	12	24	24	11.33	NA	NA	NA
RIL156	1	2	24.93	11.05	11.35	34.38	20.9	11.8	12	15.84	0.5144
RIL156	2	2	35	14.21	11.19	35.65	19.15	12	18	NA	0.594
RIL156	1	3	59.88	13.6	11.8	37.88	20.06	12.2	22	46.28	0.747
RIL156	2	3	25.64	12.75	11.95	34.43	22.66	11	7	12.41	0.4536
RIL156	1	4	14.26	7.55	11.36	33.97	23.4	12.6	8.8	NA	0.3597
RIL156	2	4	NA	8.92	10.26	NA	13	12	NA	NA	NA
RIL157	1	1	NA	NA	13.47	36.11	27.78	10.22	NA	44.9	0.7723
RIL157	2	1	NA	NA	14.6	36	26	10	NA	41.35	0.7843
RIL157	1	2	41.74	11.7	13.27	35.88	19.22	9.56	16.88	29.19	0.6653
RIL157	2	2	34.37	9.19	12.25	31.65	18.52	10	16.5	NA	0.6914
RIL157	1	3	104.74	25.83	18.15	41.16	23.57	10.6	29.7	79	0.7504
RIL157	2	3	109.2	22.15	16.85	41.7	23.06	11.6	27.5	86.95	0.7927
RIL157	1	4	24.26	7.39	15.31	35.28	24.67	10.25	18.29	17.04	0.6832
RIL157	2	4	27.62	6	10.57	24.7	13.69	12	14	NA	0.719
RIL158	1	1	NA	NA	16.55	36.38	25.88	11.25	NA	41.53	0.6809
RIL158	2	1	NA	NA	12	36.25	26.88	12.75	NA	36.49	0.6628
RIL158	1	2	40.11	10.3	13.19	32.67	15.8	9	12.67	NA	0.5153
RIL158	2	2	29.42	13.56	15.06	31.88	19.6	10.8	8.88	16.31	0.437
RIL158	1	3	83.81	18.32	14.35	40.3	20.89	12.8	24.8	63.93	0.7781
RIL158	2	3	84.79	18.7	14.85	39.7	20.15	12.8	26	64.25	0.7602
RIL158	1	4	12.29	6.26	15.25	32.62	20.96	11.75	6	NA	0.2966
RIL158	2	4	26.99	9.34	13.87	25.27	12.6	12.67	15.33	NA	0.5579
RIL159	1	1	NA	NA	13.5	36.67	25	14.33	NA	61.53	0.8571
RIL159	2	1	NA	NA	11.15	36.88	24.25	14.25	NA	NA	0.8256
RIL159	1	2	49.19	10.78	13.12	34.1	18.8	12.6	19	39.42	0.7669
RIL159	2	2	39.4	8.19	13.2	NA	17.67	12.8	17.14	31.76	0.7721
RIL159	1	3	93.67	11.43	14.95	41.07	21.57	16.2	32	80.14	0.8788
RIL159	2	3	88.28	10.42	13.41	42.32	22.17	18	25	77.05	0.8728
RIL159	1	4	30.1	4.66	12.78	35.09	19.19	16.4	23	25.56	0.8387
RIL159	2	4	32.75	8.83	12.36	35.34	23.06	15	19.73	23.94	0.7035
RIL160	1	1	NA	NA	13.33	31.33	25	13.33	NA	18.13	0.5
RIL160	2	1	NA	NA	13.67	31.67	26.67	12.67	NA	21.61	0.5556
RIL160	1	2	23.95	10.25	11.51	33.25	18.33	11.56	NA	10.07	0.3609
RIL160	2	2	27.44	9.35	11.09	32.4	19.5	12	11.5	NA	0.5869
RIL160	1	3	75.13	19.38	12.6	39.99	20.65	12.6	19.8	54.58	0.739
RIL160	2	3	80.76	21.02	13.7	38.82	22.97	12.4	15.7	58.35	0.7162
RIL160	1	4	22.36	6.75	12.29	35.26	20.83	12.6	12	NA	0.495
RIL160	2	4	38.54	8.08	10.42	27.2	12.11	14	18	NA	0.6892
RIL161	1	1	NA	NA	13	32.86	27.14	11.71	NA	NA	0.3714
RIL161	2	1	NA	NA	12.38	32.5	28.75	11.71	NA	18.17	0.5385
RIL161	1	2	30.36	11.87	12.95	31.84	20.25	11.2	12	19.44	0.5739
RIL161	2	2	27.52	11.08	13.89	33.13	18.74	12	9.33	NA	0.4833
RIL161	1	3	81.71	22.34	12.2	44.44	26.11	13.4	22.7	58.61	0.7215
RIL161	2	3	85.19	23.87	13.5	41.99	26.06	12.4	17.6	60.43	0.703
RIL161	1	4	11.72	4.39	12.87	35.83	21.41	12.4	7.33	NA	0.4015
RIL161	2	4	NA	4.23	9.77	NA	10.26	12.89	NA	NA	NA
RIL162	1	1	NA	NA	13.03	35.83	25	10.67	NA	52.03	0.8378
RIL162	2	1	NA	NA	15	37.67	25.83	11	NA	62.02	0.8182
RIL162	1	2	38.81	9.55	13.82	31.67	19.3	10.6	26	30.14	0.7081
RIL162	2	2	53.9	8.93	12.71	33	19.75	11.5	24	NA	0.8059
RIL162	1	3	83.26	9.9	14.5	38.85	17.3	10.8	28.6	71.23	0.8707
RIL162	2	3	94.96	12.08	15.55	39.64	18.02	10.4	30.5	81.05	0.8753
RIL162	1	4	61.29	9.78	13.52	36.86	22.36	11.56	22	51.66	0.8384
RIL162	2	4	45.94	10.63	12.65	26.79	13.75	10	18.5	34.7	0.7358
RIL163	1	1	NA	NA	12.52	39.8	29.4	13.2	NA	47.6	0.7231
RIL163	2	1	NA	NA	13.2	39.33	27	13.33	NA	35.28	0.6508
RIL163	1	2	57.27	14.88	11.97	37.8	22.2	12	18.6	42.32	0.7329
RIL163	2	2	56.75	14.6	12.75	37.26	21.38	12.2	18.9	41.83	0.7306
RIL163	1	3	104.41	19.29	13.9	43.88	22.67	12.8	26.4	82.4	0.8152
RIL163	2	3	96.71	17.2	13	42.22	22.38	13	24	77.2	0.8223
RIL163	1	4	27.59	11.72	11.4	33.58	23.66	12.6	12.9	16.09	0.5687
RIL163	2	4	35.49	12.22	11.08	27.13	15.77	12.5	15.67	NA	0.5888
RIL164	1	1	NA	NA	12.68	35.2	26	12.8	NA	22.56	0.6471
RIL164	2	1	NA	NA	13.71	32.86	27.86	13.14	NA	26.08	0.6364
RIL164	1	2	44.55	15.68	14.2	34.11	21.6	13.8	16.33	29.42	0.626
RIL164	2	2	32.14	13.14	12.66	31.67	20.8	13.4	10.33	18.02	0.5261
RIL164	1	3	96.04	23.44	13.8	40.12	22.81	14	17.9	71.16	0.763
RIL164	2	3	86.12	29.13	15.45	40.59	26.02	15.4	19.22	54.17	0.6113
RIL164	1	4	41.88	16.14	14.3	34.15	24.23	13.6	16	25.98	0.5967
RIL164	2	4	31.1	9.6	9.26	32.75	22.59	15.43	14.4	NA	0.626
RIL165	1	1	NA	NA	13	36.67	26.67	11.33	NA	35.64	0.7193
RIL165	2	1	NA	NA	14.45	34.38	25.25	12	NA	27.91	0.6615
RIL165	1	2	35.02	7.5	13.45	30	16.7	12.2	17.1	28.41	0.7712
RIL165	2	2	NA	NA	NA	NA	NA	NA	NA	NA	NA
RIL165	1	3	57.65	13.34	14.5	40.39	22.08	14	24.6	43.72	0.7462
RIL165	2	3	72.34	12.22	12.8	38.65	20.41	13.6	17	59.77	0.8102
RIL165	1	4	29.31	13.69	16.66	33.16	22.16	12	11.75	15.65	0.5265
RIL165	2	4	31.75	12.99	14.48	32.92	23.96	13.2	15	18.48	0.5114
RIL166	1	1	NA	NA	13	37.14	25	10.86	NA	36.34	0.7656
RIL166	2	1	NA	NA	14.4	33	28	12	NA	34.57	0.7674
RIL166	1	2	47.19	8.79	15.12	34.7	18.9	12	22.8	39.83	0.8107
RIL166	2	2	36.07	8.28	15.45	31.46	17.67	11	18.67	28.05	0.7544
RIL166	1	3	138.38	23.34	20.7	42.98	23.84	12	40	113.64	0.8321
RIL166	2	3	97.63	16.23	16.5	38.94	21.03	12.22	32.11	80.64	0.8323
RIL166	1	4	28.91	14.75	18.45	32.15	NA	12	6.5	NA	0.4526
RIL166	2	4	29.37	6.7	12.95	32.9	18.42	13	12	NA	0.4678
RIL167	1	1	NA	NA	19	37	29.33	12	NA	45.86	0.6795
RIL167	2	1	NA	NA	17.39	39	28	14.14	NA	66.3	0.8182
RIL167	1	2	58.88	13.56	16.02	34	20	11	21.5	46.64	0.7606
RIL167	2	2	49.93	9.57	16.98	33.8	19.7	12	23.1	40.62	0.7934
RIL167	1	3	106.41	22.42	17.6	41.52	22.07	12.8	27.2	83.4	0.7578
RIL167	2	3	122.47	20.04	18.9	41.23	20.18	13.2	33.9	99.93	0.8354
RIL167	1	4	47.3	14.23	16.15	35.99	23.12	12.4	15	33.21	0.6566
RIL167	2	4	44.59	16.69	16.82	34.89	23.2	12.2	14.4	28.13	0.5698
RIL168	1	1	NA	NA	13.43	30.29	22.86	11.14	NA	35.81	0.7778
RIL168	2	1	NA	NA	12	30	23.33	11	NA	35.08	0.7736
RIL168	1	2	37.43	6.09	12.05	25.22	12.9	9	24	31.65	0.8233
RIL168	2	2	46.17	7.76	13.6	27.55	16.75	10	26.22	37.25	0.8157
RIL168	1	3	61.01	8.68	12.69	32.18	16.39	10.5	30.13	51.18	0.856
RIL168	2	3	48.65	6.74	12.1	30.04	12.58	9.2	28	41.47	0.8574
RIL168	1	4	36.47	8.35	13.05	27.1	17.72	9.6	14.86	27.25	0.7352
RIL168	2	4	20.23	6.85	11.61	26.73	16.97	9.33	10.5	NA	0.5481
RIL169	1	1	NA	NA	11.96	40	28	15.6	NA	45.52	0.8182
RIL169	2	1	NA	NA	11.14	34.29	27.14	12.86	NA	33.7	0.807
RIL169	1	2	53.67	11.92	16.6	35.57	21.06	15	22.5	NA	0.7535
RIL169	2	2	25.41	10.8	13.15	33.68	21.58	13	12	NA	0.5495
RIL169	1	3	151.77	22.83	16.6	47.95	26.01	15.6	34.2	125.57	0.8496
RIL169	2	3	138.22	21.32	16.6	46.25	24.84	16	37.2	113.91	0.847
RIL169	1	4	83.28	13.98	16.27	40.02	24.58	15	29.2	67.8	0.7946
RIL169	2	4	75.49	13.94	15.01	38.99	23.34	15	28.1	60.26	0.7977
RIL170	1	1	NA	NA	17	40	27.14	12.29	NA	59.12	0.6991
RIL170	2	1	NA	NA	16.71	37.57	26.71	11.71	NA	53.52	0.7059
RIL170	1	2	67.24	15.2	16.37	37.7	21.3	12.4	22.5	53.43	0.7554
RIL170	2	2	78.92	14.85	17.36	38.1	22.6	12.2	28.6	63.1	0.8096
RIL170	1	3	132.87	20.67	16	44.21	22.57	11.8	33	109.46	0.8445
RIL170	2	3	127.89	20.26	14.95	43.06	22.09	11.8	30.9	104.5	0.8416
RIL170	1	4	73.02	15.48	15.21	39.03	23.49	13.2	28.7	56.8	0.7087
RIL170	2	4	78.77	15.27	14.61	37.76	21.3	12.2	28.4	61.62	0.8054
RIL171	1	1	NA	NA	15.75	38.67	28.67	13.33	NA	46.41	0.675
RIL171	2	1	NA	NA	14.67	38.33	26.67	13.33	NA	69.62	0.7714
RIL171	1	2	70.27	17.94	15.5	36.5	21.6	12.8	23	53.42	0.7253
RIL171	2	2	77.5	18.89	15.85	38.24	22.13	13.6	21.7	58.47	0.7432
RIL171	1	3	128.75	18.51	15.35	44.35	23.99	14.4	31.4	107.61	0.8568
RIL171	2	3	93.52	15.44	14.93	40.85	20.7	14	30	76.13	0.8351
RIL171	1	4	58.1	13.13	14.23	35.05	23.45	13.4	20.7	45.08	0.7522
RIL171	2	4	43.72	14.2	13.67	34.92	23.3	14	20.17	29.21	0.6485
RIL172	1	1	NA	NA	11.33	35.5	26	12.67	NA	30.28	0.7347
RIL172	2	1	NA	NA	11.91	36.88	28.13	12.5	NA	40.52	0.75
RIL172	1	2	38.7	11.72	10.98	36.4	21.2	12	12.6	25.88	0.5681
RIL172	2	2	40.57	12.39	11.49	35.82	21.51	12.2	11.89	28.22	0.6184
RIL172	1	3	97.23	18.32	12.4	44.8	23.66	12.6	24.5	77.17	0.8071
RIL172	2	3	108.53	17.5	12.6	43.8	22.98	12.6	29.4	89.02	0.8375
RIL172	1	4	33.35	9.54	10.68	35.44	22.8	12.6	14.29	23.23	0.6605
RIL172	2	4	35.21	10.64	11.46	37.05	24.18	13.25	12.2	21.59	0.5955
RIL173	1	1	NA	NA	13.57	41.14	17.57	13.43	NA	55.19	0.7789
RIL173	2	1	NA	NA	13.74	36.25	25	12.75	NA	55.83	0.7982
RIL173	1	2	46.8	11.37	13.79	35.98	18.07	11	18.5	35.78	0.6425
RIL173	2	2	40.18	8.9	14.04	33.2	17.9	11.6	19.2	30.99	0.7363
RIL173	1	3	74.08	16.24	12.44	41.6	19.89	12	20.38	56.83	0.7693
RIL173	2	3	62.07	11.93	13.33	37.67	17.11	11.33	24.89	48.91	0.7438
RIL173	1	4	54.04	13.97	15.12	35.13	20.78	11.2	22.5	39.74	0.7375
RIL173	2	4	55.6	14.28	14.59	35.86	22.88	12	23	40.58	0.7398
RIL174	1	1	NA	NA	12.83	36.67	29.67	12	NA	21.75	0.6098
RIL174	2	1	NA	NA	11.86	34.29	28.57	11.71	NA	13.37	0.5143
RIL174	1	2	39.44	16.35	13.28	35	22.2	12	10.89	22.91	0.516
RIL174	2	2	32.07	16.26	14.54	32.67	22.6	11.8	8.67	NA	0.4263
RIL174	1	3	NA	NA	NA	NA	NA	NA	NA	NA	NA
RIL174	2	3	91.17	23.89	14.2	43.73	23.6	12	20.5	65.75	0.732
RIL174	1	4	59.94	13.57	12.85	38.78	23.99	13.2	20.2	42.48	0.6976
RIL174	2	4	49.86	18.41	13.89	38.74	27.33	13.4	14.2	30.94	0.5647
RIL175	1	1	NA	NA	11.13	25	21.25	12.67	NA	21.82	0.6182
RIL175	2	1	NA	NA	14.94	36.14	27.86	13.14	NA	28.86	0.619
RIL175	1	2	47.75	16.82	15.41	35.13	21.99	12.4	14.13	30.82	0.6198
RIL175	2	2	39.07	17.98	16.39	34.8	23.5	12.4	25	21.12	0.4814
RIL175	1	3	96.33	22.64	16.31	41.38	21.76	13	26.13	71.97	0.7602
RIL175	2	3	94.32	20.36	16.6	39.8	20.88	12.8	26.4	72.84	0.7771
RIL175	1	4	41.39	16.18	15.48	35.68	25.27	13.2	13	NA	0.5591
RIL175	2	4	34.25	14.96	16.37	35.39	25.43	13	12.67	19.08	0.5291
RIL176	1	1	NA	NA	12.67	37.5	30.5	11.33	NA	30.01	0.6604
RIL176	2	1	NA	NA	12.93	30.57	25	11	NA	30.94	0.7
RIL176	1	2	49.82	10.31	12.87	35.95	21.55	10.8	19	40.7	0.7853
RIL176	2	2	75.09	14.44	13.27	38.1	22.3	12.4	22.2	60.23	0.8062
RIL176	1	3	92.56	11.86	12.05	41.08	19.97	12	26.1	79.2	0.8723
RIL176	2	3	100.29	12.61	13.15	42.21	19.72	12.2	28.5	84.72	0.8744
RIL176	1	4	64.75	10.6	12.86	37.66	23.59	11.8	23.7	52.42	0.833
RIL176	2	4	70.81	11.15	12.46	38.74	23.12	12.4	23.5	59.62	0.8423
RIL177	1	1	NA	NA	13.47	35.71	27.14	12.57	NA	44.95	0.7059
RIL177	2	1	NA	NA	14.58	38.33	26.67	11.6	NA	57.17	0.7674
RIL177	1	2	60.02	11.93	12.85	35.5	20.1	12	22.8	49.68	0.7986
RIL177	2	2	69.25	12.73	13.43	37.8	22.05	12.6	25.6	56.1	0.8166
RIL177	1	3	114.73	21.79	15.65	42.49	22.08	12.4	31.5	91.1	0.8015
RIL177	2	3	116.59	18.32	14.65	41.9	19.86	12.8	33.8	95.64	0.8416
RIL177	1	4	33.38	9.27	11.91	33.39	20.19	12.6	13.5	NA	0.5987
RIL177	2	4	49.34	15.82	13.93	35.29	23.33	13.2	17.7	33.47	0.5883
RIL178	1	1	NA	NA	13.17	35.5	25.83	12.67	NA	52.25	0.7922
RIL178	2	1	NA	NA	12.5	33.75	25	12.25	NA	38.72	0.7595
RIL178	1	2	21.13	2.91	8.72	25.14	12.7	8.8	13.14	18.76	0.8463
RIL178	2	2	8.31	3.63	7.84	21.43	13.67	10.22	5.6	NA	0.6997
RIL178	1	3	53.71	6.86	10.1	35.14	19.31	14	16.9	46.03	0.8714
RIL178	2	3	42.18	5.24	9.5	32.4	17.51	13	16.8	36.51	0.8684
RIL178	1	4	32.67	5.34	11.5	29.56	19.68	14	19	NA	0.8445
RIL178	2	4	47.06	7.7	13.23	34.6	23.5	16.86	21	39.22	0.8326
RIL179	1	1	NA	NA	12.41	31.88	25.5	12.75	NA	17.91	0.6222
RIL179	2	1	NA	NA	13.2	35	27.86	14.75	NA	24.67	0.6226
RIL179	1	2	12.59	8.98	12.35	NA	17.68	13.8	NA	NA	0.2783
RIL179	2	2	21.36	11.06	12.69	33	20.5	14.2	NA	NA	0.4383
RIL179	1	3	52.52	14.02	10	39.5	22.34	13.6	15	38.14	0.708
RIL179	2	3	31.1	10.98	8.94	36.45	21.1	12.89	13.5	NA	0.6298
RIL179	1	4	22.25	7.95	12.4	31.22	20.5	14	12.83	13.02	0.5773
RIL179	2	4	29.94	5.98	10.82	33.25	19.19	15.56	12	NA	0.5753
RIL180	1	1	NA	NA	18.25	34.17	26.67	12	NA	38.82	0.6765
RIL180	2	1	NA	NA	17.86	35.71	27.14	12.86	NA	37.91	0.6375
RIL180	1	2	30.56	15.17	16.7	32.6	19.8	10.6	10.6	17.89	0.4821
RIL180	2	2	38.1	14.92	16.83	32.43	19.9	10.2	11.14	21.17	0.5424
RIL180	1	3	101.04	22.58	16.95	38.98	21.12	12.4	22.7	77.05	0.7626
RIL180	2	3	109.85	20.88	18.55	37.47	18.83	13.2	31.5	87.11	0.8098
RIL180	1	4	27.34	10.4	15.66	30.7	20.39	11.6	12.75	15.7	0.5511
RIL180	2	4	37.32	14.66	17.66	32.56	22.39	12.4	12.89	21.97	0.5565
RIL181	1	1	NA	NA	14.08	35.5	23	14	NA	59.35	0.875
RIL181	2	1	NA	NA	15.33	37.33	26.17	14.67	NA	63.6	0.8605
RIL181	1	2	66.88	9.75	15.36	37.7	20.1	14.8	27.4	58.3	0.854
RIL181	2	2	63.05	8.66	15.68	34.75	18.19	15	27.3	54.77	0.8618
RIL181	1	3	76.8	9.51	15.75	36.68	16.93	13.8	32.8	66.12	0.8742
RIL181	2	3	74.82	11.27	15.9	36.36	17.24	15.4	36.4	62.29	0.8504
RIL181	1	4	55.13	11.77	15.31	36.83	24	14.2	25	42.95	0.7842
RIL181	2	4	66.8	14.32	16.71	36.71	24	12.4	27.6	52.21	0.7862
RIL182	1	1	NA	NA	14.29	35.29	25.71	11.43	NA	54.6	0.7835
RIL182	2	1	NA	NA	13.9	31.38	24.38	10.25	NA	31.87	0.6667
RIL182	1	2	50.96	18.24	14.61	32.71	20.3	11.2	18.14	34.26	0.6333
RIL182	2	2	70.37	14.35	13.54	34.8	20	10.2	26	55.79	0.7878
RIL182	1	3	83.29	18.13	16.25	37.75	20.21	10.4	26.7	63.64	0.7744
RIL182	2	3	103.57	19.59	15.73	38.07	20.84	11.4	29.3	82.08	0.8086
RIL182	1	4	37.66	12.12	13.25	30.46	20.28	10.8	16.8	25.6	0.6463
RIL182	2	4	39.98	11.84	13.79	30.73	19.97	11.4	17.7	27.58	0.6671
RIL183	1	1	NA	NA	11.67	36.33	26.33	12.33	NA	30.77	0.6667
RIL183	2	1	NA	NA	12.83	40.33	28.33	13	NA	47.65	0.7432
RIL183	1	2	37.7	11.49	10.63	32	20	11.6	14	27	0.6831
RIL183	2	2	40.07	14.54	11.49	34	23.9	12	11.13	24.81	0.5928
RIL183	1	3	71.67	16.09	11.7	39.07	22.58	12	15.3	54.55	0.7764
RIL183	2	3	88.02	18.96	12.55	42.79	21.95	12.4	24.1	67.94	0.785
RIL183	1	4	15.21	7.55	9.68	30.06	18.71	12.67	7.75	NA	0.4408
RIL183	2	4	18.97	9.18	11.01	31.64	21.51	12.25	7.25	NA	0.4249
RIL184	1	1	NA	NA	12.86	37.86	25.71	14.57	NA	50.89	0.7889
RIL184	2	1	NA	NA	13	34.57	25.86	14	NA	31.86	0.6825
RIL184	1	2	55.63	12	11.96	35.2	19.5	13.2	21.2	45.3	0.767
RIL184	2	2	59.02	12.29	11.94	33.67	18.6	13.6	19.33	47.06	0.7723
RIL184	1	3	116.85	20.65	14.05	42.47	20	14.4	29.2	94.07	0.8231
RIL184	2	3	95.19	18.99	13.7	39.51	19.8	14	29.2	74.83	0.7958
RIL184	1	4	NA	NA	NA	NA	NA	NA	NA	NA	NA
RIL184	2	4	55.2	17.82	12.67	36.21	23.19	14.2	17.7	37.16	0.6761
RIL185	1	1	NA	NA	13.32	40.83	30.17	13.67	NA	42.59	0.6757
RIL185	2	1	NA	NA	12	37.14	32.86	13.71	NA	19.87	0.4737
RIL185	1	2	38.22	14.71	10.94	36.9	19.46	12	9.67	24.61	0.5873
RIL185	2	2	42.42	13.45	10.51	39.8	21.75	14	11.8	NA	0.5941
RIL185	1	3	104.5	20.05	11.9	47.98	24.71	14.6	20.5	82.63	0.7974
RIL185	2	3	87.99	17.65	12.25	44.69	23.31	13.5	21.13	68.95	0.7923
RIL185	1	4	26.42	8.11	10.33	34.06	20.19	10.4	12.86	16.54	0.6391
RIL185	2	4	26.14	10.13	11.14	34.93	21.92	13.6	13.6	NA	0.5866
RIL186	1	1	NA	NA	13.29	36.67	26.67	11.11	NA	47.24	0.7545
RIL186	2	1	NA	NA	12.75	35.75	27.13	11.25	NA	47.92	0.7789
RIL186	1	2	35.02	9.26	11.54	31.13	17.7	10	15	26.83	0.7189
RIL186	2	2	48.36	10.26	11.08	35.8	20.6	10.6	19.4	38.43	0.7862
RIL186	1	3	94.5	16.67	14.8	41.9	22.81	12.6	30.5	76.65	0.8236
RIL186	2	3	97.92	18.64	14.4	41.97	22.53	12	29.9	77.07	0.8093
RIL186	1	4	26.42	8.11	10.33	34.06	20.19	10.4	12.86	16.54	0.6391
RIL186	2	4	51.7	12.52	12.99	36.78	24	11.4	22.9	39.1	0.7568
RIL187	1	1	NA	NA	14.51	35.71	26.43	12	NA	52.37	0.8068
RIL187	2	1	NA	NA	14.5	36.83	25.67	12.67	NA	57.13	0.7976
RIL187	1	2	46.1	6.61	12.49	30.67	14.88	10.75	21	NA	0.7759
RIL187	2	2	31.27	8.45	14.24	28.2	16.67	10.89	13.6	22.65	0.6913
RIL187	1	3	108.66	13.11	17.9	40.51	19.13	12.2	37.1	94.16	0.8774
RIL187	2	3	117.98	16.55	17.85	39.62	18.33	12.4	38.8	97.77	0.859
RIL187	1	4	24.04	4.58	12.08	28.11	14.4	10.8	16	NA	0.7693
RIL187	2	4	49.09	9.81	15.65	32.29	19.27	13	19	37.78	0.7438
RIL188	1	1	NA	NA	12.4	36	32	13.6	NA	23.8	0.561
RIL188	2	1	NA	NA	12	33.33	29	12.33	NA	15.4	0.4737
RIL188	1	2	33.2	9.41	10.25	35	19.4	13.6	10	NA	0.506
RIL188	2	2	30.68	9.31	10.91	35.4	21.05	12.8	11.33	NA	0.5745
RIL188	1	3	77.26	16.66	13.43	39.93	20.96	12.57	23.57	60.53	0.7685
RIL188	2	3	29.37	15.93	12.38	36.82	21.76	12	8.8	13.44	0.3539
RIL188	1	4	34.54	8.25	10.56	32.71	19.4	12.44	16.5	NA	0.6849
RIL188	2	4	56.78	13.17	12.72	36.46	22.07	12.6	18.33	38.83	0.6368
RIL189	1	1	NA	NA	13.29	30	26	11.14	NA	NA	0.3421
RIL189	2	1	NA	NA	13.5	28.29	25.71	11.14	NA	NA	0.2571
RIL189	1	2	42.9	13.44	11.54	37	21.25	10	11	NA	0.5991
RIL189	2	2	26.05	14.72	12.65	33.75	21.75	10.2	NA	NA	0.3838
RIL189	1	3	64	15.52	11.42	39.4	21.6	11.67	19	48.15	0.7108
RIL189	2	3	61.79	18.61	13.22	37.9	21.18	11.33	22.5	42.62	0.6909
RIL189	1	4	19.93	9.8	10.63	30.64	18.48	9.78	11	NA	0.2669
RIL189	2	4	35	13.59	11.49	36.23	22.62	11.2	8.75	NA	0.4501
RIL190	1	1	NA	NA	15.2	46	33.8	14.4	NA	96.62	0.8246
RIL190	2	1	NA	NA	15	43.33	31.67	13.33	NA	86.28	0.8293
RIL190	1	2	63.21	10.77	14.1	37.2	22.8	13	25	53.96	0.8162
RIL190	2	2	83.84	24.76	14.77	39.6	24.2	13.2	28.3	59.22	0.6788
RIL190	1	3	124.81	19.44	16.1	45.68	23.27	14	32.7	102.06	0.8455
RIL190	2	3	120.85	19.19	16.2	43.99	22.74	14	32	98.82	0.8395
RIL190	1	4	30.08	7.58	10.42	34.69	20.71	12	18.67	NA	0.5965
RIL190	2	4	51.99	16	14.79	39	27.24	13	20.2	35.7	0.6439
RIL191	1	1	NA	NA	14.07	42.83	29.67	13	NA	64.32	0.7813
RIL191	2	1	NA	NA	13.75	42.17	29.5	13	NA	71.71	0.8155
RIL191	1	2	38.1	7.03	10.41	33.85	19.6	12.2	21.71	31.58	0.7566
RIL191	2	2	50.94	8.77	11.19	34.88	19.11	12.89	19.13	42.44	0.8215
RIL191	1	3	115.97	15.61	13.05	42.94	21.45	13.2	33.8	98.14	0.866
RIL191	2	3	121.79	18.61	13.4	43.85	20.89	12	32	99.22	0.8471
RIL191	1	4	38.49	9.84	10.25	35.03	21.24	13.5	12.67	NA	0.6719
RIL191	2	4	26.89	8.23	10.23	32.19	19.25	12.44	14.83	NA	0.6337
RIL192	1	1	NA	NA	13	38	26	11.6	NA	40.72	0.7358
RIL192	2	1	NA	NA	12.2	40	29	13.67	NA	52.25	0.7625
RIL192	1	2	44.13	9.64	10.6	35.28	21.55	11.6	14.3	35.55	0.7154
RIL192	2	2	59.14	8.84	12.58	37.5	21.3	13.2	20.9	49.95	0.8494
RIL192	1	3	120.52	17.16	14.25	46.91	23.72	13.6	27.9	102.76	0.8578
RIL192	2	3	123.23	15.44	15.1	45.49	23.92	13.4	27.9	104.78	0.8747
RIL192	1	4	45.46	14.28	12.52	38.19	25.29	12.8	13	31.09	0.683
RIL192	2	4	36.29	12.93	11.43	36.74	24.86	12.8	11.67	22.37	0.5925
RIL193	1	1	NA	NA	12.86	35.71	25	11.14	NA	42.54	0.7632
RIL193	2	1	NA	NA	13.07	35	24	10.67	NA	46.57	0.7941
RIL193	1	2	35.29	9.78	11.31	32.5	18.7	10	13.7	26.12	0.6927
RIL193	2	2	36.65	9.08	11.64	31	18.56	10.67	16.75	27.72	0.7466
RIL193	1	3	84.76	16.58	12.75	40.4	21.66	12.4	22	66.83	0.8089
RIL193	2	3	83.4	13.99	14.7	38.37	20.76	12	26.7	68.16	0.8306
RIL193	1	4	42.27	10.46	11.81	33.76	22.06	11.2	16.22	31.07	0.7357
RIL193	2	4	41.93	11.63	12.18	34.13	21.31	10.89	16.11	30	0.7065
RIL194	1	1	NA	NA	14.6	42	30	13.6	NA	80.13	0.8021
RIL194	2	1	NA	NA	12.5	44.17	31.67	13.33	NA	60.16	0.8434
RIL194	1	2	63.32	18.57	13.45	41.4	24.7	12	19	45.32	0.6829
RIL194	2	2	65.08	17.2	14.58	41.45	26.4	12.4	22.9	48.38	0.7301
RIL194	1	3	137.71	30.51	16.06	48.54	25.08	12.75	34.78	105.08	0.7772
RIL194	2	3	130.24	24.65	16.1	46.52	23.01	12.6	36.1	103.13	0.8094
RIL194	1	4	59.04	17.9	14.1	41.28	26.23	14	15	NA	0.6968
RIL194	2	4	61.47	20.03	14.23	42.08	26.83	13.14	17.29	40.89	0.5932
RIL195	1	1	NA	NA	11.4	37.14	25.14	12.57	NA	47.62	0.8442
RIL195	2	1	NA	NA	12.5	37.5	23.38	14.25	NA	53.08	0.8469
RIL195	1	2	41.5	6.24	10.97	34.3	15.9	11.4	16.4	36.14	0.8301
RIL195	2	2	31.8	4.99	9.9	32.22	14.8	10.2	14.78	26.18	0.8135
RIL195	1	3	111.16	13.71	13.2	43.18	19.61	13	29.8	94.39	0.8719
RIL195	2	3	130.74	15.37	15.78	42.96	19.67	12.8	32.5	111.08	0.8819
RIL195	1	4	27.4	8.49	13.34	29.92	18.78	12.5	12.5	18.78	0.6698
RIL195	2	4	51.76	11.69	13.31	35.49	21.18	13.2	21.11	38.27	0.715
RIL196	1	1	NA	NA	11.6	26	23	10.8	NA	NA	0.3684
RIL196	2	1	NA	NA	10.58	30	25	11.67	NA	12.16	0.5
RIL196	1	2	25.36	9.4	11.59	29.59	17.94	10.6	10.8	NA	0.4964
RIL196	2	2	31.39	6.46	9.89	28	16.44	11.11	15	NA	0.6594
RIL196	1	3	43.83	9.37	9.67	36.47	18.6	12	16.33	NA	0.7627
RIL196	2	3	31.7	9.85	9.75	34	NA	11	12	NA	0.6936
RIL196	1	4	27.19	3.99	7.23	30.87	16.14	10	16	NA	0.7367
RIL196	2	4	NA	2.18	7	NA	14.06	11	NA	NA	NA
RIL197	1	1	NA	NA	13.24	33.89	15	12	NA	32.23	0.7
RIL197	2	1	NA	NA	13.86	34.29	25.71	12	NA	33.51	0.6866
RIL197	1	2	33.09	9.25	11.63	33.25	16.25	10.75	12	NA	0.5253
RIL197	2	2	29.48	8.95	11.41	32	16.3	12	11.17	18.88	0.5851
RIL197	1	3	111.51	27.64	15.21	42.89	22.17	13.14	27.14	81.73	0.7475
RIL197	2	3	97.8	24.05	16	40.55	21.93	13.2	25.5	72.72	0.7516
RIL197	1	4	31.29	16.85	18.7	31.9	25.77	16	22	NA	0.4615
RIL197	2	4	40.32	9.39	13.32	35.19	18.83	12	13	NA	0.6136
RIL198	1	1	NA	NA	14.6	35	30	13.2	NA	NA	0.3793
RIL198	2	1	NA	NA	13.38	33.75	29.38	13	NA	11	0.3617
RIL198	1	2	71.2	11.09	12.39	42	21.4	10	23	NA	0.7346
RIL198	2	2	19.95	11.91	12.31	33.75	21.13	12	7.75	NA	0.2969
RIL198	1	3	88.14	25.64	14.45	45.68	26.36	13.6	22.6	61.99	0.6963
RIL198	2	3	65.15	18.96	13.65	41.61	24.58	13.4	22.8	45.33	0.7021
RIL198	1	4	NA	5.32	NA	NA	17.36	12.33	NA	NA	NA
RIL198	2	4	17.44	8.12	11.78	29.8	20.55	12.33	7	NA	0.2552
RIL199	1	1	NA	NA	11.4	26	24	11.6	NA	NA	0.2857
RIL199	2	1	NA	NA	11.13	26.25	22.5	12	NA	7.7	0.4615
RIL199	1	2	43.39	13.08	12.4	33.5	20.1	12	12.5	26.29	0.57
RIL199	2	2	34.78	13.66	13	35.56	23.45	12.2	17	20.99	0.5315
RIL199	1	3	104.12	19.01	14.05	42.52	22.28	12.6	28.3	82.73	0.8111
RIL199	2	3	101.32	17.98	15.45	40.18	22.53	12.6	30.8	81.74	0.8171
RIL199	1	4	NA	3.93	9.33	NA	15.1	11.33	NA	NA	NA
RIL199	2	4	21.99	11.9	13.06	32.54	21.13	10.8	9.17	NA	0.3504
RIL200	1	1	NA	NA	10.42	30	25.83	11.33	NA	NA	0.5185
RIL200	2	1	NA	NA	10.57	34.29	28.57	14	NA	14.6	0.5128
RIL200	1	2	27.3	8.72	9.41	33.58	17.86	11.2	8.33	NA	0.6041
RIL200	2	2	NA	6.8	9.41	NA	17.3	11.2	NA	NA	NA
RIL200	1	3	62.16	16.5	10.45	42.96	24.67	15.2	12	45.24	0.7288
RIL200	2	3	61.44	15.82	10.9	41.7	24.46	13.6	13.4	44.35	0.7355
RIL200	1	4	16.39	6.49	9.83	32.78	21.33	14.67	3.75	NA	0.6098
RIL200	2	4	50.22	15.37	10.96	41	25.91	14.8	12.7	33.95	0.662
RIL201	1	1	NA	NA	15.83	35.83	30	12.67	NA	16.15	0.3654
RIL201	2	1	NA	NA	15.71	32.57	29.71	12	NA	9.66	0.2889
RIL201	1	2	49.48	24.02	15.81	40.5	28.3	14	16.2	26.26	0.4856
RIL201	2	2	55.72	22.3	16.08	33.5	24.3	12	16.75	34.88	0.6052
RIL201	1	3	NA	NA	NA	NA	NA	NA	NA	NA	NA
RIL201	2	3	62.34	17.62	14.55	41.01	24.36	12.4	14.89	43.73	0.6636
RIL201	1	4	41.84	17.46	15.8	36.32	25.35	12.4	11.57	22.8	0.496
RIL201	2	4	31.27	15.35	15.49	35.72	24.43	12.2	11	NA	0.5193
RIL202	1	1	NA	NA	12.3	35	25.83	12.33	NA	33.52	0.7091
RIL202	2	1	NA	NA	12.87	37.14	27.14	11.43	NA	55.86	0.8261
RIL202	1	2	56.84	12.61	12.35	32.86	19.9	11.2	19.29	46.62	0.7427
RIL202	2	2	41.7	10.34	13.03	32.45	17.69	11	17.8	31.47	0.6989
RIL202	1	3	115.41	18.44	15.1	43.79	22.73	12.4	32.44	94.77	0.8397
RIL202	2	3	98.51	15.68	14.2	43.37	21.76	12.8	30.7	80.86	0.8331
RIL202	1	4	32.7	7.7	10.94	30.76	19.17	10.4	16	NA	0.7472
RIL202	2	4	56.3	15.18	13.65	37.45	23.61	12	20.38	40.93	0.7054
RIL203	1	1	NA	NA	14.29	38	26	11.43	NA	60	0.82
RIL203	2	1	NA	NA	13.86	36.86	24.57	11.43	NA	50.31	0.7457
RIL203	1	2	65.97	9.82	13.45	36.9	19.45	10.2	23.7	55.93	0.8507
RIL203	2	2	72.47	9.62	13.71	37.5	20.75	11.8	24.4	63.18	0.867
RIL203	1	3	78.15	11.37	13	38.3	19.33	11.33	25.5	65.39	0.8526
RIL203	2	3	39.26	4.29	9.38	31.3	16.26	10.75	17.75	34.61	0.8784
RIL203	1	4	29.58	5.3	11.23	24.31	10.63	10.57	20.6	24	0.7704
RIL203	2	4	30.59	7.13	11.99	37.77	26.46	11.25	16.43	22.9	0.6993
RIL204	1	1	NA	NA	17.4	35.2	28	11.2	NA	23.72	0.5111
RIL204	2	1	NA	NA	14.72	30.83	25.83	11.67	NA	27.91	0.5614
RIL204	1	2	34.09	13.64	13.94	33.17	17.6	11.4	11.33	NA	0.4614
RIL204	2	2	56.25	17.87	15.87	38.5	20.67	10.57	17	NA	0.5424
RIL204	1	3	NA	NA	NA	NA	NA	NA	NA	NA	NA
RIL204	2	3	NA	NA	NA	NA	NA	NA	NA	NA	NA
RIL204	1	4	NA	3.39	12.7	NA	7.13	12	NA	NA	NA
RIL204	2	4	NA	10.73	14.13	NA	18.63	11.67	NA	NA	NA
RIL205	1	1	NA	NA	13.63	35	28.13	11	NA	25.25	0.6094
RIL205	2	1	NA	NA	13.21	27.57	27.14	11.71	NA	28.83	0.6842
RIL205	1	2	37.64	11.96	14.21	31.9	18.9	11.6	14.6	26.73	0.6651
RIL205	2	2	34.85	10.3	12.81	31.5	19.86	11.71	18.5	NA	0.6043
RIL205	1	3	76.98	17.79	13.11	39.47	20.11	12.4	21	58.16	0.7636
RIL205	2	3	NA	NA	NA	NA	NA	NA	NA	NA	NA
RIL205	1	4	12.6	3.76	9.75	21.18	9.87	10	10	NA	0.627
RIL205	2	4	34.64	10.22	14.02	34.6	21.01	12	14.6	24.48	0.7
RIL206	1	1	NA	NA	13.83	38.67	25	12	NA	70.37	0.8469
RIL206	2	1	NA	NA	13.17	39	24	12	NA	83.09	0.8661
RIL206	1	2	41.46	7.71	11.4	33.4	18.5	11.6	15.4	34.65	0.7803
RIL206	2	2	49.66	6.68	11.4	35.25	18.89	12.67	21.33	40.63	0.8118
RIL206	1	3	NA	NA	NA	NA	NA	NA	NA	NA	NA
RIL206	2	3	98.11	9.48	14.6	39.76	17.11	12.2	35.3	86.05	0.9032
RIL206	1	4	62.89	8.94	12.16	32.97	13.78	12.86	19.83	52.82	0.843
RIL206	2	4	61.57	7.65	12.15	43.41	27.8	13	23.1	53.57	0.8712
RIL207	1	1	NA	NA	15.4	41	28	10	NA	53.23	0.7157
RIL207	2	1	NA	NA	15.6	42	30	10.4	NA	51.98	0.6757
RIL207	1	2	53.21	13.43	11.73	35.88	19.6	12	20.13	37.58	0.6753
RIL207	2	2	61.96	18.95	15.22	38.5	23.89	10.67	26.14	42.88	0.659
RIL207	1	3	106.28	23.96	17.72	44.92	26.24	10.8	31.2	82.27	0.7722
RIL207	2	3	77.46	17.26	16.3	39.11	23.05	10.25	27.5	59.05	0.7743
RIL207	1	4	NA	3.84	10.8	NA	8.74	12	NA	NA	NA
RIL207	2	4	48.68	23.29	16.83	40.38	26.73	11.33	23	NA	0.4227
RIL208	1	1	NA	NA	14.97	32.86	24	12.86	NA	43.37	0.7662
RIL208	2	1	NA	NA	15.33	35.83	26.67	12.67	NA	46.26	0.7714
RIL208	1	2	65.22	13.05	14.01	36.1	21.5	13.8	26	52.32	0.7952
RIL208	2	2	70.7	13.26	15.57	36.09	19.94	13.4	24.9	56.81	0.8062
RIL208	1	3	59.11	11.69	12.15	38.94	20.02	13	13.6	46.59	0.7672
RIL208	2	3	74.5	12.82	14.98	38.61	19.11	12.22	21.56	60.68	0.8149
RIL208	1	4	15.82	5.74	9.83	20.93	10.15	10	13	NA	0.5177
RIL208	2	4	54.51	11.08	12.98	33.97	21.95	13.2	23.4	43.55	0.7911
RIL209	1	1	NA	NA	14.11	37.57	27.14	13.43	NA	29.69	0.6721
RIL209	2	1	NA	NA	13.54	36.43	26.71	14	NA	38	0.7559
RIL209	1	2	34.99	9.63	11.64	34.17	20.7	12.8	15.33	24.86	0.6434
RIL209	2	2	38.52	9.54	11.56	34	19.8	12.2	17.8	27.16	0.7024
RIL209	1	3	NA	NA	NA	NA	NA	NA	NA	NA	NA
RIL209	2	3	123.07	16	15.39	42.12	21.4	13.11	36.56	103.83	0.87
RIL209	1	4	24.45	9.93	10.96	25.22	14.31	14.25	15.29	14.56	0.5918
RIL209	2	4	37.56	9.45	10.5	33.62	22.71	14.4	17.5	26.69	0.6983
RIL210	1	1	NA	NA	13.6	31.2	25	12	NA	20.67	0.6061
RIL210	2	1	NA	NA	13.43	36.43	26.71	11.71	NA	39.05	0.7067
RIL210	1	2	36.77	9.05	11.34	33.33	17.78	11.33	19	NA	0.7012
RIL210	2	2	35.54	11.13	12.11	34.22	21	11.11	18	24.35	0.6513
RIL210	1	3	105.17	18.76	14.4	40.99	21.31	11.4	28.6	84.7	0.8214
RIL210	2	3	104.8	16.58	13.45	40.83	20.37	11.2	26	85.96	0.8412
RIL210	1	4	24.82	9.59	12.21	21.48	12.18	11.6	6	NA	0.4126
RIL210	2	4	33.02	9.87	12.19	32.9	20.24	10.4	18.33	24.43	0.7345
RIL211	1	1	NA	NA	16.2	37.4	32	15.25	NA	11.55	0.275
RIL211	2	1	NA	NA	14.45	40	28.33	13.33	NA	38.11	0.6338
RIL211	1	2	54.35	21.5	13.35	40.5	23.7	12	16.5	31.77	0.5263
RIL211	2	2	49.61	23.39	15.97	37.55	22.73	12.8	12.7	25.9	0.4434
RIL211	1	3	103.97	15.36	14.45	41.07	18.83	13.2	33.1	86.34	0.8501
[truncated: 723 more rows]
[truncated: 634 more columns]

## Sheet: IF2_Geno_Pheno
IF2_Genotype
YE478: 2
08-641: 0
Heterozygous genotype: 1
Missing data: .
####	PZA00447.8	SYN14143	PZE-101019726	SYN5056	PZE-101026314	PZE-101027182	PZE-101027807	PZE-101029689	PZE-101032249	PZE-101033801	PZE-101035008	PZE-101036683	PZE-101036310	SYN23119	PZE-101043670	PZE-101043682	PZE-101046132	PZE-101049608	SYN450	SYN25114	PZE-101055771	PZE-101058322	SYN36080	SYN13385	SYN37775	SYN29479	PZE-101066497	PZE-101066291	PZE-101065758	PZE-101071898	SYN3987	SYN36407	PZE-101082238	SYN35767	SYN20147	SYN25173	PZE-101084096	PZE-101084850	PZE-101087156	PZE-101090729	PZE-101094004	PZE-101106605	SYN376	PZE-101173330	SYN2411	SYN31271	PZE-101184757	SYN25826	PZE-101187496
IF001	0	.	0	2	1	1	1	1	1	1	1	2	.	2	2	2	2	2	2	.	2	2	2	.	2	2	2	.	2	.	.	0	.	.	.	.	0	0	1	1	1	.	.	2	.	.	1	2	2
IF002	2	2	1	2	2	2	2	2	2	2	2	2	2	1	2	2	2	2	1	1	1	1	1	1	0	0	0	0	0	1	1	1	1	1	1	1	1	1	1	1	1	2	1	0	0	1	1	2	.
IF003	1	1	1	1	0	0	0	0	1	1	.	0	1	.	1	0	.	0	1	0	1	1	1	0	0	0	1	1	1	1	1	.	1	1	0	0	0	0	0	0	0	1	2	.	0	1	1	1	1
IF004	0	0	1	2	2	2	2	2	2	2	2	2	2	2	2	2	2	2	1	1	1	1	1	1	1	1	1	1	1	1	1	1	1	1	1	1	2	2	.	2	2	2	0	0	0	0	0	0	0
IF005	.	.	.	2	.	1	1	2	2	.	1	2	2	2	2	1	1	1	1	1	1	1	.	.	2	.	1	.	.	2	1	.	2	2	1	.	2	2	2	1	.	.	.	.	0	.	1	2	.
IF006	1	2	2	2	2	2	2	2	2	2	2	2	2	2	2	2	2	2	2	2	2	2	2	2	2	1	1	1	1	1	1	1	1	1	1	1	1	1	1	2	1	1	1	2	2	2	2	2	2
IF007	1	1	1	1	1	1	.	0	0	1	.	1	1	.	1	1	.	1	1	2	.	2	2	2	2	.	2	2	2	2	2	2	2	2	2	.	2	2	.	2	2	2	1	.	1	1	1	1	1
IF008	2	2	2	2	2	2	2	2	2	2	2	2	2	2	1	1	1	1	1	1	1	1	.	.	.	.	.	.	.	1	1	1	0	.	1	.	.	.	2	2	.	1	2	2	2	1	1	1	1
IF009	.	.	.	1	1	1	1	1	1	1	1	1	1	1	2	2	2	2	2	2	2	2	2	2	2	2	2	2	2	2	2	2	2	2	2	2	1	1	1	1	1	1	2	1	2	1	1	1	1
IF010	1	.	2	2	2	2	2	.	.	.	.	.	.	2	2	2	2	2	2	2	2	2	2	2	2	2	2	2	2	2	2	1	1	1	1	1	2	.	.	2	.	2	0	0	1	1	0	0	0
IF011	2	2	2	1	1	1	1	1	1	1	1	1	1	1	1	1	1	1	1	1	1	1	1	1	1	1	1	1	1	1	1	1	1	1	1	1	1	1	1	1	2	2	2	2	1	1	1	1	1
IF012	2	2	2	2	2	1	1	1	1	1	1	1	1	1	1	1	1	1	1	0	0	0	0	0	0	0	0	0	0	0	0	0	0	0	0	0	0	0	0	0	0	0	1	1	1	1	1	1	1
IF013	0	0	0	0	0	0	0	0	0	0	0	1	1	1	1	1	1	1	1	1	1	1	1	1	1	1	1	1	1	1	1	1	1	.	.	.	0	0	.	0	0	.	1	.	1	.	.	.	.
IF014	0	1	1	1	1	1	1	1	1	1	1	1	1	1	1	1	1	1	1	1	1	1	1	1	1	0	0	0	0	0	0	0	0	0	0	0	0	0	0	0	0	.	.	.	.	2	2	2	.
IF015	2	2	2	2	2	2	2	.	2	.	2	2	.	2	2	2	2	2	.	2	2	.	.	2	2	.	2	2	2	.	2	.	2	2	.	.	2	2	.	2	.	.	.	2	.	2	.	2	.
IF016	.	.	0	0	0	0	0	0	0	0	0	0	0	0	0	0	0	0	0	.	0	0	0	.	0	0	.	0	0	0	0	0	0	0	0	0	0	0	0	0	1	2	2	2	2	2	2	2	2
IF017	2	2	2	1	1	1	1	1	1	1	1	1	1	1	1	1	1	1	1	1	1	1	1	1	1	1	1	1	1	.	2	2	2	2	2	2	2	1	1	1	1	1	1	0	0	0	.	.	.
IF018	1	1	1	1	1	1	1	1	1	1	1	1	1	1	1	1	0	0	0	0	1	1	1	1	1	1	1	1	1	1	1	1	1	1	1	1	1	1	1	1	1	.	1	0	0	0	0	0	0
IF019	2	2	2	1	1	1	1	1	1	1	1	1	1	2	2	2	2	1	2	2	2	2	2	2	2	2	2	2	2	1	1	1	1	1	1	1	1	1	1	1	1	0	2	2	2	2	2	2	2
IF020	2	2	1	1	1	1	1	1	1	1	1	1	1	2	2	2	2	2	2	2	2	2	2	2	2	2	2	2	2	2	2	2	2	2	2	2	2	2	2	1	1	1	1	1	1	1	1	1	1
IF021	1	1	1	.	.	.	.	1	.	.	.	.	0	.	.	.	1	1	2	2	1	1	1	1	0	0	0	0	0	0	0	1	1	1	1	1	1	1	2	2	2	2	1	1	1	1	0	0	0
IF022	1	1	1	1	1	1	1	1	1	1	1	1	1	1	1	1	.	1	1	1	1	1	1	1	1	1	1	1	1	1	1	1	1	1	1	1	1	1	1	1	1	1	.	1	1	1	1	2	2
IF023	0	0	0	0	0	0	0	.	0	0	0	0	0	0	0	0	0	0	0	0	0	0	0	0	1	1	1	1	1	1	1	1	1	.	1	1	1	1	1	1	1	1	1	1	1	1	1	1	1
IF024	0	0	1	1	1	1	1	1	0	0	0	0	0	0	0	0	0	0	0	0	0	0	0	0	1	1	1	1	1	2	2	2	2	2	2	2	2	2	2	2	2	2	2	2	2	2	2	2	2
IF025	1	1	1	2	2	2	2	2	1	1	1	1	1	1	1	1	1	1	1	1	1	1	1	1	1	1	1	1	1	1	1	1	1	1	1	1	1	1	1	1	2	2	1	1	1	1	1	1	1
IF026	1	1	1	1	1	1	1	1	1	1	1	1	1	1	1	1	.	0	0	0	.	0	0	0	0	0	0	0	0	1	1	.	1	.	0	0	0	0	0	0	0	0	.	.	2	2	.	.	.
IF027	0	0	0	.	0	.	.	0	0	0	0	0	0	.	0	0	.	0	0	0	.	0	0	0	0	0	0	0	0	0	.	0	0	.	.	0	0	0	0	0	0	0	.	.	.	.	1	.	1
IF028	1	1	0	0	0	0	0	0	1	1	0	0	0	0	.	.	.	.	0	0	1	2	2	2	2	2	2	2	2	2	2	2	2	2	2	2	2	2	2	2	2	2	2	2	2	2	1	1	1
IF029	2	2	2	1	1	1	1	2	2	2	2	2	2	1	1	1	0	1	1	1	2	2	2	2	2	2	2	2	2	2	2	2	2	2	2	2	2	2	2	2	2	.	2	2	2	2	.	.	.
IF030	1	1	0	.	0	0	0	0	0	0	.	0	0	0	0	0	.	0	0	0	.	.	0	0	0	0	0	0	0	0	0	0	0	.	.	0	0	0	1	1	1	1	.	.	1	1	.	.	.
IF031	0	1	1	0	0	0	0	0	0	0	0	0	0	0	1	1	1	1	1	1	.	1	1	1	1	1	1	1	1	1	1	1	1	1	1	1	0	0	0	0	0	0	2	1	1	1	1	1	1
IF032	1	1	1	1	1	1	1	1	0	0	0	0	0	1	1	1	1	1	0	0	0	0	0	0	0	0	0	0	0	0	0	0	0	0	0	0	0	.	1	1	.	0	1	.	1	.	0	0	0
IF033	2	2	2	2	2	1	1	1	1	1	1	1	1	1	1	1	1	1	1	2	2	.	2	2	1	1	1	1	1	2	2	.	2	2	2	.	2	2	2	2	2	1	1	1	2	2	2	2	.
IF034	2	2	2	2	2	2	1	1	2	2	2	2	2	2	2	2	2	2	2	2	2	2	2	2	2	2	2	2	2	2	2	2	2	2	2	2	2	2	2	2	2	2	2	1	1	1	1	1	1
IF035	2	2	2	2	2	2	.	1	1	1	1	.	1	.	.	1	.	1	1	1	1	1	1	1	1	1	1	.	1	1	1	1	1	1	1	1	1	1	.	1	.	2	.	2	.	2	.	2	2
IF036	0	.	1	.	0	.	.	1	0	0	0	0	0	0	0	0	.	0	0	0	.	0	0	0	0	0	.	0	0	0	0	0	0	0	0	0	0	0	0	0	0	.	.	.	1	1	1	1	2
IF037	0	0	0	0	0	0	0	0	0	0	0	0	0	0	0	0	0	0	0	0	0	0	0	0	0	0	0	0	0	0	0	0	0	0	0	0	0	0	0	0	0	0	1	2	2	2	2	1	1
IF038	0	0	0	0	0	.	.	0	0	1	1	1	1	1	1	1	1	1	1	0	0	0	0	0	0	0	0	0	0	0	0	0	0	.	0	0	.	.	2	.	.	2	2	1	1	1	1	1	1
IF039	1	1	1	1	1	1	1	1	1	1	.	1	.	1	1	1	1	1	1	1	1	1	.	1	.	.	.	.	.	1	.	2	2	2	2	2	2	2	2	2	2	1	1	1	1	0	1	1	1
IF040	2	2	1	1	1	1	1	1	2	2	2	2	2	.	.	.	2	2	2	2	2	2	2	2	2	2	2	2	2	.	.	.	.	.	.	.	.	.	.	.	.	.	2	2	2	2	2	2	2
IF041	1	1	1	0	0	0	0	1	1	1	0	0	0	0	0	0	0	0	.	.	.	.	.	.	.	.	.	.	1	.	.	.	1	.	.	.	.	.	.	1	2	2	1	1	1	1	1	1	1
IF042	1	.	2	2	2	2	2	.	2	.	2	2	2	2	2	2	2	2	2	2	2	2	2	2	2	2	2	2	2	2	1	1	1	1	1	1	1	1	1	1	1	1	1	1	1	1	1	1	1
IF043	1	1	0	0	0	0	0	0	0	0	.	0	0	0	0	0	0	0	0	0	0	0	0	0	0	0	0	0	0	1	1	.	1	1	1	1	1	1	1	1	1	0	1	1	1	1	1	1	1
IF044	1	1	1	1	1	0	0	0	0	0	0	0	0	1	1	1	1	1	1	1	1	1	1	1	1	1	1	1	1	2	1	1	1	1	1	1	1	1	1	1	2	2	1	1	1	0	0	0	0
IF045	1	1	0	0	0	0	0	0	0	0	0	0	0	1	1	1	1	0	0	0	0	0	0	0	0	0	0	0	0	1	1	1	1	1	1	1	1	1	1	1	0	0	2	2	2	1	1	1	1
IF046	1	1	1	1	.	1	1	1	2	.	2	2	.	1	1	.	1	.	1	1	1	1	.	.	1	.	1	.	1	.	1	1	1	1	1	1	1	.	1	.	.	1	.	2	2	1	.	.	1
IF047	.	.	.	.	.	.	.	.	1	1	.	.	1	.	.	.	1	1	1	1	.	1	.	.	.	.	.	.	.	1	.	.	1	1	.	.	1	.	.	.	2	2	1	1	1	1	1	1	1
IF048	.	.	1	1	1	1	1	1	1	1	1	1	1	1	1	1	1	.	1	1	1	1	2	2	1	1	1	2	2	2	1	1	1	1	1	1	1	1	2	1	.	1	2	1	0	0	1	0	0
IF049	2	2	2	2	2	2	2	2	2	2	2	2	2	2	2	2	2	2	2	2	2	1	1	1	1	1	1	1	1	1	1	1	1	1	1	1	0	0	0	0	1	1	1	0	0	0	0	0	0
IF050	0	0	0	1	1	1	1	1	1	1	2	2	2	2	2	2	2	2	2	2	2	.	.	1	2	1	1	1	1	1	1	1	1	1	1	1	1	1	1	1	1	0	1	1	1	1	1	1	1
IF051	1	1	0	0	0	0	0	0	0	1	1	1	1	2	2	2	2	2	2	2	2	2	2	2	2	2	2	2	2	2	2	2	2	2	2	2	2	2	2	2	2	2	1	1	1	1	1	1	1
IF052	0	0	0	0	0	0	0	0	0	0	0	0	0	0	0	0	0	0	0	0	0	0	0	0	1	1	1	1	1	2	2	2	2	2	2	2	1	1	1	1	1	1	1	1	2	2	1	1	1
IF053	.	0	1	.	1	.	1	.	.	1	2	2	2	.	2	2	.	.	.	2	.	.	2	.	2	1	2	2	2	1	0	1	2	2	2	1	1	1	1	.	1	1	0	1	0	.	0	.	0
IF054	.	.	2	2	2	.	.	.	.	.	.	.	.	.	.	.	.	.	1	.	1	1	1	1	1	.	1	1	1	.	.	.	.	1	1	1	1	.	1	.	.	.	.	.	.	.	2	2	.
IF055	1	1	1	1	1	1	1	1	.	1	1	0	0	0	0	0	0	0	0	0	0	0	0	0	0	0	0	0	0	0	0	0	0	0	0	0	0	0	0	0	1	0	1	1	1	1	1	1	1
IF056	2	2	2	2	2	2	2	2	2	2	2	2	2	2	2	2	2	2	2	2	2	2	2	2	2	2	2	2	2	2	2	1	1	1	1	1	0	0	0	0	0	1	1	.	0	.	1	1	1
IF057	.	.	.	.	2	2	.	1	1	1	1	1	1	1	1	1	1	1	1	1	1	1	1	1	1	1	1	1	1	1	0	1	1	1	1	1	1	1	1	1	1	1	0	1	1	1	.	1	.
IF058	.	2	.	.	1	.	.	.	1	.	.	.	.	1	.	.	.	.	.	1	.	.	.	.	.	.	1	.	1	1	1	.	1	.	.	.	.	.	0	.	.	.	0	1	1	.	.	.	.
IF059	0	0	0	0	0	0	0	0	0	0	0	0	0	0	0	0	0	0	0	0	0	0	0	0	0	0	0	0	0	0	1	1	1	1	1	1	1	1	1	1	1	1	.	1	1	1	1	1	.
IF060	2	1	2	0	0	.	.	.	2	2	1	2	2	2	2	1	1	1	1	1	1	1	1	1	2	1	1	1	2	2	2	1	1	2	1	1	1	1	2	2	2	1	1	0	0	1	0	0	1
IF061	2	2	2	2	2	2	1	2	1	2	2	2	1	0	1	0	0	0	0	0	0	0	0	0	0	0	0	0	0	1	1	.	1	1	0	0	0	0	1	0	.	2	1	2	1	2	1	1	1
IF062	1	1	1	1	1	1	1	1	1	1	1	1	1	1	1	1	1	1	1	1	1	1	1	1	1	1	1	1	1	1	1	1	1	1	1	1	1	1	1	1	1	1	0	1	1	1	1	1	1
IF063	0	0	0	0	0	0	0	0	0	0	0	0	0	0	0	0	.	0	0	0	.	0	0	0	1	1	1	1	1	2	2	2	2	2	2	2	2	2	2	2	1	1	2	2	2	2	2	2	2
IF064	1	1	1	1	1	1	1	1	1	1	1	1	1	1	1	1	1	1	1	1	1	1	1	1	1	1	1	1	1	1	1	0	0	0	0	0	0	0	0	0	0	1	1	1	1	1	0	0	0
IF065	.	.	.	1	1	1	1	1	1	1	1	1	1	1	1	1	1	1	1	1	1	1	.	1	.	.	.	.	.	0	.	0	0	.	0	0	0	.	1	1	1	1	2	2	2	2	2	2	2
IF066	0	0	0	1	1	1	1	1	1	1	1	1	1	1	2	2	2	2	2	2	1	1	2	2	2	2	2	2	2	2	2	2	1	2	2	2	2	2	1	2	2	2	2	2	2	2	2	2	2
IF067	0	0	1	1	1	1	1	1	1	1	1	1	.	1	1	1	1	0	.	1	1	1	1	1	1	.	1	1	1	1	1	1	1	1	1	1	1	1	2	2	2	1	.	2	.	1	1	1	1
IF068	1	0	1	1	1	1	1	1	1	1	1	1	1	2	2	2	.	.	2	2	2	2	2	2	.	.	.	.	.	.	.	.	.	1	1	1	2	2	2	2	2	2	2	2	2	2	2	2	2
IF069	0	0	1	1	1	1	1	.	.	1	.	.	1	0	0	0	0	0	0	0	0	0	0	0	0	0	0	0	0	2	2	2	2	2	2	2	2	2	2	2	2	1	.	2	2	2	2	2	2
IF070	1	1	1	1	1	1	1	1	2	2	2	2	2	2	2	2	2	2	2	2	2	2	2	2	2	2	2	2	2	2	2	2	2	2	2	2	2	2	2	2	2	2	.	0	0	0	1	1	1
IF071	2	2	2	2	.	2	2	2	2	.	.	2	2	0	0	0	0	0	0	0	0	0	0	0	.	.	1	.	.	0	1	.	1	.	1	1	0	0	0	0	.	0	.	.	.	.	1	1	.
IF072	1	1	1	1	1	0	0	0	0	0	0	0	0	1	1	1	1	1	1	1	1	1	1	1	1	1	1	1	1	1	1	1	1	1	1	1	2	2	2	2	2	1	1	1	1	1	1	1	1
IF073	0	0	1	1	1	1	1	2	2	2	2	2	2	2	2	2	1	1	1	1	1	1	1	1	2	2	2	2	2	.	2	.	2	2	2	.	2	2	2	2	2	2	.	.	1	1	1	1	1
IF074	1	.	1	1	1	.	1	1	1	.	.	.	.	.	.	0	.	0	0	.	1	.	1	1	1	1	1	.	1	0	1	.	1	1	1	1	0	0	0	0	0	0	1	.	.	.	2	2	.
IF075	1	1	1	1	1	1	1	1	1	1	1	1	1	1	1	1	1	1	1	1	1	1	1	1	1	1	1	1	1	1	1	1	1	1	1	1	1	1	1	1	1	1	1	0	0	0	1	1	1
IF076	0	0	1	1	1	1	1	1	1	1	1	1	1	1	1	1	1	1	1	1	1	1	1	1	1	1	1	1	1	1	1	.	1	1	1	1	1	1	1	1	1	1	2	2	2	2	2	2	2
IF077	0	0	0	2	2	2	2	2	2	2	2	2	2	2	2	2	1	1	1	1	1	1	1	1	2	2	2	2	2	2	2	2	2	2	2	2	2	2	2	2	2	2	2	1	1	1	1	1	1
IF078	2	2	2	2	2	2	2	2	2	2	2	2	2	2	.	.	2	2	1	1	1	1	1	1	1	1	1	1	1	1	1	1	1	2	2	2	2	2	2	2	2	2	1	1	1	1	0	0	0
IF079	1	1	1	1	2	2	1	1	1	.	1	1	1	1	1	1	1	1	1	1	1	1	1	1	1	1	1	1	1	0	1	1	1	1	1	1	1	1	0	0	0	0	0	0	.	.	0	.	.
IF080	0	0	0	0	0	0	0	1	1	1	0	0	0	0	0	0	0	0	0	0	0	0	0	0	1	1	1	1	1	1	1	1	1	1	1	1	1	1	1	1	1	2	2	2	2	1	2	2	2
IF081	0	.	0	.	1	1	1	0	0	0	.	0	0	0	0	0	0	0	0	.	0	0	0	0	0	0	0	0	0	0	.	.	1	.	.	.	1	1	.	2	2	.	.	1	1	1	1	.	2
IF082	1	1	1	1	1	1	1	1	1	1	1	1	1	.	1	1	.	1	1	1	1	1	1	1	1	1	1	1	1	1	1	1	1	1	1	1	1	1	1	1	1	1	1	1	1	1	1	1	1
IF083	0	0	0	0	.	0	0	0	0	0	0	0	0	0	0	0	0	0	0	.	0	0	1	1	1	1	1	1	1	1	1	1	1	1	1	1	1	1	2	2	2	2	.	1	1	1	1	1	1
IF084	2	2	2	1	1	1	1	1	1	1	1	1	1	1	1	1	1	1	1	1	1	1	1	1	1	1	.	1	1	1	1	1	1	1	1	1	1	1	1	1	2	2	2	2	2	2	2	2	2
IF085	1	1	1	1	1	1	1	2	2	.	2	2	2	1	1	1	1	1	.	2	2	2	.	.	2	2	2	2	2	2	2	.	2	2	2	.	2	2	2	1	1	2	.	1	1	1	1	1	1
IF086	.	.	0	0	0	0	0	0	0	0	0	0	0	0	0	0	0	0	0	0	0	1	1	1	1	1	1	.	1	1	0	0	0	0	0	0	0	0	0	0	0	1	2	2	2	2	2	2	.
IF087	0	0	0	1	1	1	1	1	1	1	1	1	1	1	1	1	1	1	1	1	1	1	1	1	1	1	1	1	1	1	1	1	1	1	1	1	1	1	1	1	1	1	0	1	1	2	2	2	2
IF088	2	2	2	2	2	2	2	2	2	2	2	2	2	2	2	2	2	2	2	1	2	2	2	2	1	1	1	1	1	1	0	0	0	0	0	0	0	0	0	0	0	0	0	0	0	1	1	1	1
IF089	0	.	0	.	0	0	0	.	0	0	0	.	1	.	1	1	.	1	.	.	.	1	1	0	2	1	1	1	2	1	.	0	0	0	0	0	0	0	1	0	.	.	1	1	0	0	0	0	.
IF090	1	1	1	.	1	1	0	.	.	.	.	.	0	1	.	1	1	0	0	0	0	1	1	1	1	1	1	1	1	2	2	.	2	2	1	1	1	1	2	1	.	2	1	2	1	2	1	1	1
IF091	.	.	0	.	0	.	.	.	0	0	0	.	0	.	0	0	0	0	0	0	.	0	0	0	.	0	0	0	.	0	.	1	1	1	.	.	.	1	1	1	1	.	.	1	.	1	1	0	.
IF092	2	2	2	2	1	2	2	2	2	.	1	1	1	1	1	1	1	1	2	2	.	2	.	2	2	2	2	.	2	1	1	.	1	1	1	.	1	1	.	1	1	1	.	.	2	2	2	2	2
IF093	1	1	1	1	1	1	1	1	1	1	1	1	1	1	1	1	1	1	2	2	2	2	2	2	1	1	1	1	1	1	1	1	1	1	1	1	1	1	1	1	1	2	2	2	2	1	1	1	.
IF094	.	.	.	.	1	.	.	1	1	1	.	1	1	2	2	2	2	2	.	2	2	2	2	2	2	2	2	.	2	.	.	.	.	.	.	.	1	.	.	.	.	1	0	0	.	1	1	1	1
IF095	.	.	.	.	.	.	.	.	0	0	.	.	0	1	1	1	1	1	.	1	1	1	1	1	1	1	1	1	1	0	.	0	0	0	0	0	0	0	1	.	1	1	1	1	.	2	2	2	2
IF096	1	2	2	1	1	1	1	1	1	1	1	1	1	1	1	1	1	1	1	1	1	1	1	1	1	1	1	1	1	1	1	1	1	1	1	1	1	1	1	1	1	1	.	1	1	2	2	2	2
IF097	2	2	2	2	2	2	2	2	2	2	2	2	2	2	2	2	2	2	2	2	2	2	2	2	2	2	2	2	2	1	1	1	1	1	1	1	1	1	1	1	1	1	1	1	2	2	2	2	2
IF098	2	2	2	2	2	2	2	2	2	2	2	2	2	2	2	2	2	2	2	2	2	2	2	2	2	2	2	2	2	2	2	2	2	.	2	.	2	2	2	1	1	1	1	1	1	1	1	1	1
IF099	1	1	1	1	0	0	1	.	0	.	1	0	0	1	.	1	.	1	1	2	1	2	2	1	1	.	2	2	2	1	1	1	1	1	1	1	1	1	.	1	.	1	.	.	1	1	1	.	2
IF100	0	0	0	0	0	0	0	0	0	0	.	.	.	1	.	.	.	2	.	1	1	2	2	2	2	2	2	2	2	2	2	2	2	2	2	2	1	1	2	2	2	2	2	2	2	2	2	1	1
IF101	2	2	2	2	2	2	2	1	1	1	1	1	1	1	1	1	1	1	1	1	1	1	1	1	1	1	1	1	1	1	0	0	0	0	0	0	0	0	0	0	0	1	1	1	1	.	2	2	2
IF102	2	.	1	2	1	1	1	2	2	1	2	1	1	2	2	1	.	.	1	2	1	2	2	1	1	2	2	2	2	1	2	1	2	2	2	2	1	1	.	0	.	1	0	0	0	1	0	0	0
IF103	1	0	0	0	0	0	0	0	0	0	0	.	0	0	1	1	1	1	1	1	1	1	1	1	1	1	1	1	1	1	1	1	1	1	1	1	1	1	1	1	1	1	1	1	1	1	1	1	1
IF104	1	1	1	.	1	1	1	1	1	1	1	1	.	.	.	1	1	1	.	2	2	2	2	2	2	.	2	2	2	.	1	1	1	1	.	1	1	1	1	1	1	1	1	1	1	0	.	1	1
IF105	1	1	1	1	.	1	1	1	1	.	.	1	1	0	0	0	0	0	0	0	.	0	0	0	.	.	1	.	.	0	1	.	1	.	1	1	0	0	0	0	.	0	.	.	.	.	0	0	0
IF106	.	.	.	2	2	2	2	2	2	2	2	2	2	2	2	2	2	2	2	2	2	2	2	2	2	2	2	2	2	.	.	.	.	.	.	.	1	.	.	.	.	2	1	1	1	1	1	1	1
IF107	2	2	2	2	2	2	2	2	2	.	2	2	2	2	2	2	2	2	2	2	2	2	2	2	2	1	1	1	1	1	1	1	1	0	1	1	0	0	0	1	1	1	1	2	2	2	2	2	.
IF108	1	0	0	0	.	0	0	1	1	1	1	1	1	.	1	1	1	1	1	1	.	1	1	.	.	1	1	1	.	1	1	1	1	1	1	1	1	1	1	0	0	1	1	0	0	0	1	0	.
IF109	1	1	1	1	1	1	1	1	1	1	1	1	1	1	1	1	1	0	0	0	.	0	0	0	0	0	0	0	0	.	1	.	1	.	0	0	0	0	0	0	0	0	2	2	2	2	2	2	2
IF110	0	0	0	0	0	0	0	0	0	0	1	1	1	1	.	0	0	0	0	0	0	0	0	0	0	0	0	0	0	0	0	0	0	0	0	0	0	0	0	0	0	0	0	1	1	1	.	.	.
IF111	0	0	1	1	1	1	1	0	1	1	1	1	1	1	1	1	1	1	1	1	1	1	1	1	1	1	1	1	1	1	2	2	2	1	1	1	1	1	1	1	1	1	1	1	1	1	2	2	2
IF112	.	2	.	.	2	.	.	.	2	.	.	.	.	2	.	.	.	.	.	2	.	.	.	.	.	.	2	.	2	2	2	.	2	.	.	.	.	.	1	.	.	.	.	1	1	.	.	.	.
IF113	0	0	0	0	0	.	0	0	0	0	.	.	0	.	0	0	0	0	0	0	0	0	0	0	0	0	0	0	0	0	0	0	0	0	0	0	0	0	0	0	0	0	1	.	2	2	1	1	1
IF114	.	.	.	.	.	.	.	.	1	1	.	.	0	1	2	1	1	1	.	2	2	1	1	1	1	1	2	2	1	1	.	0	0	.	0	0	0	0	.	.	.	0	0	1	.	1	1	2	1
IF115	0	.	0	.	0	.	.	0	0	.	.	.	0	.	.	0	.	.	0	0	.	0	0	.	0	0	0	.	0	0	0	0	.	.	.	0	0	0	0	0	0	0	0	.	1	.	1	1	.
IF116	2	1	2	1	1	1	1	1	1	1	1	1	1	1	1	1	2	2	2	2	2	2	2	2	2	2	2	2	2	2	1	1	1	0	1	1	0	1	1	1	1	1	1	1	.	.	.	.	.
IF117	1	1	0	0	0	1	1	0	1	0	1	.	0	.	.	.	.	.	.	.	.	.	1	.	.	0	0	1	1	1	0	0	1	1	1	1	1	1	.	1	.	1	2	1	0	0	0	0	0
IF118	1	1	1	.	0	0	0	.	.	0	0	0	0	.	1	1	1	0	0	0	0	1	0	0	0	0	0	0	1	2	1	1	1	1	1	1	.	1	1	1	.	1	1	1	1	0	0	0	.
IF119	1	1	1	1	1	1	1	1	1	1	1	1	1	.	1	1	1	1	1	1	1	1	1	1	1	1	1	1	1	0	0	0	0	0	0	0	0	0	0	0	0	0	0	0	0	0	0	0	0
IF120	.	.	.	.	1	1	.	.	.	1	1	1	.	1	1	.	1	.	.	1	.	.	.	.	1	.	1	1	1	.	.	.	.	.	.	1	.	1	1	.	.	2	.	.	1	.	.	0	.
IF121	1	1	1	1	1	1	1	0	0	0	0	0	0	0	0	0	0	0	1	1	1	1	1	1	0	0	0	0	0	0	0	0	0	0	0	0	0	0	0	0	0	1	2	2	2	2	2	2	2
IF122	1	1	2	1	.	1	2	2	2	2	2	2	2	2	2	2	2	2	2	2	.	2	2	2	2	2	2	2	.	2	2	2	2	2	2	2	1	1	1	1	.	1	1	1	1	1	1	1	1
IF123	1	1	0	0	0	0	0	0	0	0	0	0	0	1	1	1	1	1	1	1	1	1	0	0	0	0	0	0	0	0	0	0	0	.	0	0	0	0	0	1	1	2	1	1	1	2	1	1	1
IF124	1	1	1	1	1	1	1	.	.	1	.	.	1	.	.	1	.	.	.	.	.	1	1	1	.	.	.	1	.	1	.	.	0	0	.	0	0	.	1	.	1	1	0	1	1	1	1	1	1
IF125	2	2	2	2	.	2	2	2	2	2	.	2	2	1	1	1	1	.	.	.	1	.	.	.	1	1	1	1	.	2	1	1	1	.	1	1	1	1	1	1	2	2	0	.	1	1	1	0	0
IF126	1	0	1	.	0	0	0	1	1	1	1	1	1	2	2	2	.	2	2	2	.	1	1	.	1	1	1	1	1	1	1	1	1	.	1	1	1	1	1	1	1	.	0	.	0	0	0	0	0
IF127	1	1	1	.	.	2	2	2	1	1	1	1	1	0	1	1	1	1	1	1	1	1	1	1	1	1	1	1	1	1	1	1	1	1	1	1	1	1	1	1	1	2	1	0	0	0	0	0	0
IF128	1	1	1	2	2	2	2	2	2	2	2	2	2	2	2	2	2	2	2	2	2	2	2	2	2	2	2	2	2	2	1	2	2	2	2	2	2	2	.	2	2	2	2	1	1	1	1	2	2
IF129	0	0	1	2	2	1	1	1	1	1	1	1	1	1	1	1	1	1	1	1	1	1	1	1	1	1	1	1	1	1	1	1	1	.	1	1	1	1	1	1	1	1	2	2	2	2	2	0	0
IF130	1	1	0	0	0	0	0	.	.	0	.	.	0	.	.	0	.	.	.	.	.	0	0	0	.	.	.	0	.	0	.	.	0	0	.	0	0	.	0	.	0	0	1	2	2	2	2	2	2
IF131	0	0	0	0	0	0	0	0	1	1	.	.	.	1	1	1	1	1	1	1	1	1	1	1	1	1	1	1	1	2	2	2	1	1	1	1	1	1	1	1	1	2	1	1	1	1	1	1	1
IF132	2	2	2	2	2	2	2	2	2	2	2	2	2	2	2	2	2	2	1	1	1	1	1	1	1	1	1	1	1	1	1	1	1	1	1	1	1	2	2	2	2	2	0	1	1	1	1	2	2
IF133	0	.	0	.	0	0	0	0	0	0	1	1	1	1	1	1	.	0	0	.	.	0	0	0	0	0	0	0	0	0	0	0	0	.	0	0	0	.	.	0	0	.	.	2	2	2	2	2	.
IF134	.	.	0	0	0	0	0	0	0	0	0	.	.	.	.	.	0	0	0	0	.	0	0	0	.	1	1	1	1	1	1	1	1	.	1	1	1	1	1	1	1	1	1	1	1	1	1	1	.
IF135	1	.	1	.	1	1	.	1	1	2	2	2	.	2	2	2	2	2	2	2	.	2	2	2	2	.	2	.	2	2	2	.	1	1	1	.	1	1	1	1	1	.	1	1	.	1	1	1	.
IF136	1	.	1	.	1	1	.	1	1	2	2	2	.	1	1	1	1	1	1	1	.	1	1	1	1	.	1	.	1	1	1	1	1	1	1	.	1	1	1	1	1	.	1	1	.	1	1	2	.
IF137	1	1	1	1	1	1	1	1	1	1	1	1	1	1	1	1	1	1	1	1	1	1	1	1	1	.	1	1	1	.	1	1	1	1	1	1	1	1	1	1	1	.	.	1	1	.	1	1	1
IF138	1	1	1	2	2	2	2	2	2	2	2	2	2	2	2	2	2	2	2	2	2	2	2	2	2	2	2	2	2	2	2	1	1	1	1	1	1	2	2	2	2	1	2	2	2	2	2	2	2
IF139	1	1	1	0	0	1	1	1	1	1	1	.	1	1	1	1	1	.	1	1	1	1	1	1	.	1	1	1	1	1	1	1	1	1	1	1	1	1	2	2	2	.	.	1	1	1	2	2	2
IF140	2	2	1	1	2	2	2	2	.	1	1	1	1	2	2	2	2	2	2	2	2	2	2	2	2	2	2	2	2	2	2	2	2	2	2	2	2	2	2	2	2	2	2	2	2	0	0	0	0
IF141	0	0	0	0	0	0	0	0	0	0	0	0	0	0	1	1	1	1	1	1	1	.	.	.	.	.	.	.	.	.	.	.	.	.	.	.	1	1	1	1	1	1	1	1	1	1	0	1	1
IF142	1	1	1	1	1	1	1	1	1	1	1	1	1	1	1	1	1	1	1	1	1	2	2	2	2	2	2	2	2	2	2	2	2	2	2	2	2	2	2	2	2	2	1	1	1	1	1	1	1
IF143	1	1	1	2	2	2	2	2	2	2	2	2	2	2	2	2	2	2	2	2	2	2	2	2	2	2	2	2	2	2	2	2	2	2	2	2	2	2	2	2	2	2	2	2	2	1	1	0	0
IF144	2	2	2	2	2	2	2	2	2	.	2	2	2	2	2	2	2	2	2	2	2	2	2	2	2	1	1	1	1	1	1	1	1	1	1	1	1	1	1	2	2	1	0	1	2	2	1	1	.
IF145	0	.	.	2	.	2	2	2	2	.	2	2	2	2	2	2	2	2	2	2	2	2	.	.	2	.	2	.	.	2	2	.	2	2	2	.	2	2	2	2	.	.	.	.	1	.	2	2	.
IF146	1	1	1	1	1	1	1	1	1	1	1	1	1	1	1	1	1	1	1	1	1	1	1	1	1	1	1	1	1	1	1	1	1	1	1	1	1	1	1	1	1	.	.	.	.	1	1	1	.
IF147	2	2	2	2	2	2	2	1	1	1	1	1	1	1	1	1	1	1	1	1	1	1	1	1	1	1	1	1	1	2	2	.	2	2	2	2	2	2	2	2	2	2	.	1	1	1	0	0	0
IF148	2	2	2	1	1	1	1	1	1	1	1	1	1	1	1	1	1	1	1	1	1	1	1	1	2	2	2	2	2	2	2	.	2	2	2	2	2	2	2	2	2	2	.	2	2	2	.	1	.
IF149	1	1	1	1	1	1	1	1	1	1	1	1	1	1	1	1	1	1	1	1	1	1	1	1	0	0	0	0	0	0	0	0	0	0	0	0	0	0	1	2	.	.	2	2	2	2	1	1	1
IF150	1	1	1	2	2	2	2	2	2	.	2	2	2	2	2	2	2	2	2	2	2	2	2	2	1	1	1	1	1	1	1	1	1	1	1	1	1	1	1	2	.	.	1	1	1	1	1	1	.
IF151	0	0	0	0	0	0	0	1	1	1	1	1	1	1	1	1	1	1	1	1	1	1	1	1	1	1	1	1	1	1	1	1	1	1	1	1	1	1	1	1	1	1	1	1	1	1	1	1	1
IF152	0	0	0	0	0	0	0	0	0	0	0	0	0	0	0	0	0	0	0	0	0	0	0	0	0	0	0	0	0	2	1	1	1	1	1	1	1	1	1	2	.	1	2	2	2	2	2	2	2
IF153	2	1	1	.	1	1	1	1	1	1	1	1	1	2	2	2	.	2	2	2	.	1	1	.	1	1	1	1	1	0	.	.	.	.	0	0	0	0	0	.	0	.	0	.	0	0	0	0	0
IF154	.	.	1	1	1	1	1	1	.	1	.	1	.	.	0	0	0	0	0	.	.	0	.	1	1	1	1	.	1	0	0	0	0	.	0	0	0	0	.	1	.	.	.	1	.	.	1	1	1
IF155	2	2	2	2	.	2	2	.	2	2	2	2	.	2	2	2	2	2	2	2	.	2	2	2	2	.	2	2	2	2	2	2	2	2	2	2	2	2	.	2	2	.	.	.	2	2	.	2	.
IF156	1	1	2	2	.	.	.	.	2	2	.	1	.	.	1	0	.	0	1	0	.	.	1	0	0	0	.	.	.	1	.	.	1	2	0	0	.	0	0	0	0	1	1	.	1	1	1	.	.
IF157	1	.	0	2	1	1	1	1	1	1	1	2	.	1	2	2	2	2	1	.	1	1	1	.	1	1	1	.	1	.	0	0	0	0	0	0	0	0	0	0	0	.	.	1	.	.	1	2	2
IF158	1	1	2	2	1	1	1	1	2	2	.	1	2	2	2	1	.	1	2	1	2	2	2	1	0	0	1	1	1	2	2	.	2	2	1	1	1	1	1	1	1	2	1	0	0	0	0	1	.
IF159	1	1	1	1	1	1	1	1	1	1	1	1	1	.	1	1	1	1	1	1	1	1	1	1	1	1	1	1	1	1	1	1	1	1	1	1	1	1	1	1	1	1	1	.	0	1	1	1	1
IF160	0	.	.	2	.	2	2	2	2	.	2	2	2	2	2	2	2	2	1	1	1	1	.	.	1	.	1	.	.	1	1	.	1	1	1	.	2	2	.	2	.	.	.	.	0	.	1	1	.
IF161	.	1	.	2	2	1	1	2	2	2	1	2	2	2	2	1	1	1	1	1	1	1	1	1	2	1	1	1	1	2	1	2	2	2	1	2	2	2	2	1	.	0	2	2	1	1	1	2	2
IF162	1	1	1	1	1	1	.	1	1	1	.	1	1	.	1	1	.	1	1	2	.	2	2	2	2	.	1	1	1	1	1	1	1	1	1	.	1	1	.	2	2	2	1	.	2	2	2	2	2
IF163	2	2	2	2	2	2	2	1	1	2	2	2	2	2	2	2	2	2	2	2	2	2	2	2	2	2	2	2	2	2	2	2	1	.	2	.	2	2	2	2	.	2	1	1	1	0	0	0	0
IF164	.	.	.	2	2	2	2	2	2	2	2	2	2	2	1	1	1	1	1	1	1	1	.	.	.	.	.	.	.	1	1	1	1	1	1	1	.	.	2	2	.	1	2	1	2	1	1	1	1
IF165	0	.	1	1	1	1	1	1	1	.	1	1	1	1	2	2	2	2	2	2	2	2	2	2	2	2	2	2	2	2	2	2	2	2	2	2	1	1	.	1	1	1	1	1	1	1	1	1	1
IF166	2	2	2	2	2	2	2	.	.	.	.	.	.	2	2	2	2	2	2	2	2	2	2	2	2	2	2	2	2	2	2	1	1	1	1	1	2	.	2	2	.	2	1	1	1	1	0	0	0
IF167	2	2	2	1	1	1	1	1	1	1	1	1	1	1	1	1	1	1	1	0	0	0	0	0	0	0	0	0	0	0	0	0	0	0	0	0	0	0	0	0	1	1	2	2	2	2	2	2	2
IF168	1	1	1	1	1	0	0	0	0	0	0	0	0	0	0	0	0	0	0	0	0	0	0	0	0	0	0	0	0	0	0	0	0	0	0	0	0	0	.	0	0	.	0	.	0	.	.	.	.
IF169	0	0	0	0	0	0	0	0	0	0	0	1	1	1	1	1	1	1	1	1	1	1	1	1	1	1	1	1	1	1	1	1	1	.	.	.	0	0	0	0	0	.	.	.	.	1	1	1	.
IF170	1	2	2	2	2	2	2	.	2	.	2	2	.	2	2	2	2	2	2	2	2	2	2	2	2	.	1	1	1	1	1	1	1	1	1	1	1	1	.	1	1	1	.	1	.	2	.	2	.
IF171	1	.	1	1	1	1	1	1	1	.	1	1	.	1	1	1	1	1	.	.	1	.	.	.	1	.	.	1	1	.	1	.	1	1	.	.	1	1	1	1	.	.	.	2	2	2	2	2	.
IF172	.	.	1	0	0	0	0	0	0	0	0	0	0	0	0	0	0	0	0	0	0	0	0	0	0	0	0	0	0	.	1	1	1	1	1	1	1	1	1	1	1	2	2	1	1	1	1	1	1
IF173	1	1	1	1	1	1	1	1	1	1	1	1	1	1	1	1	1	1	1	1	1	1	1	1	1	1	1	1	1	1	1	1	1	1	1	1	1	0	0	0	0	0	1	0	0	0	.	.	.
IF174	2	2	2	.	.	.	.	.	.	.	.	.	1	.	.	.	.	.	.	.	.	.	.	.	.	.	.	.	.	1	.	.	.	1	.	.	1	.	1	.	.	.	0	0	0	0	0	0	0
IF175	2	2	2	1	1	1	1	1	1	1	1	1	1	2	2	2	2	2	2	2	2	2	2	2	2	2	2	2	2	2	2	2	2	2	2	2	2	2	2	1	1	0	2	2	2	2	2	2	2
IF176	1	1	0	0	0	0	0	0	0	0	0	0	0	1	1	1	1	1	2	2	2	2	2	2	1	1	1	1	1	1	1	2	2	2	2	2	2	2	2	2	2	2	0	0	0	0	0	0	0
IF177	2	2	2	.	.	.	.	2	.	.	.	.	1	.	.	.	2	2	2	2	1	1	1	1	1	1	1	1	1	1	1	1	1	1	1	1	1	1	2	2	2	2	2	1	1	1	0	1	1
IF178	0	0	0	0	0	0	0	.	0	0	0	0	0	0	0	0	.	0	0	0	0	0	0	0	1	1	1	1	1	1	1	1	1	.	1	1	1	1	1	1	1	1	.	2	2	2	2	2	2
IF179	0	0	1	1	1	1	1	1	0	0	0	0	0	0	0	0	0	0	0	0	0	0	0	0	1	1	1	1	1	1	1	1	1	1	1	1	1	1	1	1	1	1	1	1	1	1	1	1	1
IF180	1	1	1	1	1	1	1	1	0	0	0	0	0	0	0	0	0	0	0	0	0	0	0	0	0	0	0	0	0	1	1	1	1	1	1	1	1	1	1	1	2	2	2	2	2	2	2	2	2
IF181	1	1	1	.	1	.	.	1	1	1	1	1	1	.	1	1	.	0	0	0	.	0	0	0	0	0	0	0	0	1	.	.	1	.	.	0	0	0	0	0	0	0	.	.	.	2	2	2	2
IF182	1	1	0	0	0	.	0	0	1	1	0	0	0	0	.	.	.	.	0	0	0	1	1	1	1	1	1	1	1	1	1	1	1	1	1	1	1	1	1	1	1	1	1	1	1	.	1	.	1
IF183	1	1	1	1	1	1	1	1	1	1	1	1	1	1	1	1	0	0	0	0	2	2	2	2	2	2	2	2	2	2	2	2	2	2	2	2	2	2	2	2	2	.	2	2	2	2	.	.	.
IF184	2	2	1	.	0	0	0	1	1	1	.	1	1	0	0	0	0	1	1	1	1	.	1	1	1	1	1	1	1	1	1	1	1	1	.	1	1	1	2	2	2	2	1	1	1	1	2	2	2
IF185	0	1	1	0	0	0	0	0	0	0	0	0	0	0	0	0	0	0	0	0	.	0	0	0	0	0	0	0	0	0	0	0	0	0	0	0	0	0	0	0	0	0	1	0	0	0	0	0	0
IF186	2	2	2	2	2	1	1	1	0	0	0	0	0	1	1	1	1	1	0	1	1	1	1	1	1	1	1	1	1	1	1	1	1	1	1	1	1	.	2	2	.	1	2	.	2	.	1	1	1
IF187	2	2	2	2	2	2	1	1	2	2	2	2	2	2	2	2	2	2	2	2	2	.	2	2	1	1	1	1	1	2	2	.	2	2	2	.	2	2	2	2	2	1	1	0	1	1	1	1	.
IF188	2	2	2	2	2	2	.	1	1	1	1	1	1	.	1	1	.	1	1	1	1	1	1	1	1	1	1	1	1	1	1	1	1	1	1	1	1	1	.	1	2	2	.	2	2	2	2	2	2
IF189	1	1	1	1	1	1	1	1	1	1	1	.	1	1	.	1	.	1	1	1	.	1	1	1	1	1	1	.	1	1	1	1	1	1	1	1	1	1	.	1	.	1	.	1	.	1	.	1	2
IF190	0	.	1	.	0	.	.	1	0	0	0	0	0	0	0	0	.	0	0	0	.	0	0	0	0	0	.	0	0	0	0	0	0	0	0	0	0	0	0	0	0	.	.	.	2	2	2	2	2
IF191	0	0	0	0	0	0	0	0	0	0	0	0	0	0	0	0	0	0	0	0	0	0	0	0	0	0	0	0	0	0	0	0	0	.	0	0	.	.	1	.	.	1	1	1	1	1	1	0	0
IF192	0	0	0	0	0	.	.	0	0	1	1	1	1	1	1	1	1	1	1	0	0	0	.	0	.	.	.	.	.	1	1	1	1	1	1	1	1	1	2	2	2	2	2	2	2	1	2	2	2
IF193	2	2	1	1	1	1	1	1	2	2	.	2	.	.	.	.	2	2	2	2	2	2	1	2	1	1	1	1	1	.	.	.	.	.	.	.	.	.	.	.	.	.	1	1	1	1	1	1	1
IF194	1	1	1	1	1	1	1	2	2	2	1	1	1	1	1	1	1	1	.	.	.	.	.	.	.	.	2	.	2	.	.	.	1	.	.	.	.	.	.	1	1	1	0	0	0	0	0	0	0
IF195	0	.	1	1	1	1	1	.	1	.	.	1	1	1	1	1	1	1	1	1	1	1	1	1	1	1	1	1	1	1	1	1	1	1	1	1	1	1	1	1	1	1	1	1	1	1	1	1	1
IF196	1	1	0	0	0	0	0	0	0	0	0	0	0	0	0	0	0	0	0	0	0	0	0	0	0	0	0	0	0	2	1	.	1	1	1	1	1	1	1	1	2	1	2	2	2	1	1	1	1
IF197	2	2	1	1	1	0	0	0	0	0	0	0	0	1	1	1	1	1	1	1	1	1	1	1	1	1	1	1	1	2	2	2	2	2	2	2	2	2	2	2	1	1	1	1	1	0	0	0	0
IF198	1	1	1	1	.	1	1	1	1	.	1	1	.	2	2	.	2	.	1	1	1	1	.	.	1	.	1	.	1	.	1	1	1	1	1	1	1	.	1	.	.	1	.	2	2	2	.	.	2
IF199	1	1	1	1	1	1	1	1	2	2	2	2	2	1	1	1	1	1	1	1	1	1	1	1	1	1	1	1	1	1	1	1	1	1	1	1	1	1	1	1	1	1	2	2	2	1	1	1	1
IF200	.	.	.	.	.	.	.	.	0	0	.	.	0	.	.	.	0	.	0	0	.	0	.	.	.	.	.	.	.	1	.	.	0	0	.	.	0	.	.	.	.	1	1	1	0	0	0	0	0
IF201	.	.	2	2	2	2	2	2	2	2	2	2	2	2	2	2	2	2	2	2	2	1	1	1	1	1	1	1	1	1	1	1	1	1	1	1	1	1	1	1	1	1	1	0	0	0	1	0	0
IF202	1	1	1	1	1	1	1	1	1	1	2	2	2	2	2	2	2	2	2	2	2	2	2	2	2	1	1	1	1	1	1	1	1	1	1	1	0	0	0	0	1	1	1	0	0	0	0	0	0
IF203	1	1	0	1	1	1	1	1	1	1	1	1	1	2	2	2	2	2	2	2	2	.	.	1	2	2	2	2	2	2	2	2	2	2	2	2	2	2	2	2	2	1	1	1	1	1	1	1	1
IF204	0	0	0	0	0	0	0	0	0	1	1	1	1	1	1	1	1	1	1	1	1	1	1	1	1	1	1	1	1	2	2	2	2	2	2	2	1	1	1	1	1	1	1	1	2	2	1	1	1
IF205	1	1	1	1	1	1	1	1	1	1	1	1	1	1	1	1	1	1	1	1	1	1	1	1	2	2	2	2	2	2	2	2	1	.	.	.	1	1	1	1	1	1	2	2	2	2	2	1	1
IF206	.	1	1	.	1	.	1	.	.	1	2	2	2	.	2	2	.	.	.	2	.	.	2	.	2	.	2	2	2	.	1	1	2	2	2	1	1	1	1	.	1	.	.	2	1	.	1	.	1
IF207	.	.	2	2	2	.	.	.	.	.	.	.	.	.	.	.	.	.	0	.	0	0	0	0	0	0	0	0	0	0	.	.	.	0	0	0	0	.	0	.	.	0	1	.	.	.	1	1	.
IF208	1	1	1	1	1	1	1	1	.	2	2	1	1	1	1	1	1	1	1	1	1	1	1	1	1	1	1	1	1	1	1	1	1	1	1	1	1	1	1	1	2	1	1	1	1	1	1	1	1
IF209	.	.	.	.	2	2	.	1	1	1	1	1	1	1	1	1	1	1	1	1	1	1	1	1	1	1	1	1	1	1	1	1	1	1	1	1	0	0	0	0	0	1	1	.	1	.	.	2	.
IF210	1	1	0	0	0	0	0	0	0	0	0	0	0	0	0	0	.	0	0	0	.	0	0	0	0	0	0	0	0	0	0	0	0	0	0	0	0	0	0	0	0	0	0	1	1	1	1	1	1
IF211	1	0	1	0	0	0	0	1	1	1	0	1	1	1	1	0	0	0	0	0	0	0	0	0	1	0	0	0	1	1	2	1	1	2	1	1	1	1	2	2	2	1	.	1	1	2	1	1	.
IF212	2	2	2	1	1	.	.	.	1	2	2	2	1	1	2	1	1	1	1	1	1	1	1	1	1	1	1	1	1	2	2	.	2	2	1	1	1	1	2	1	.	2	0	1	0	1	0	0	0
IF213	2	2	2	2	2	2	2	2	2	2	2	2	2	1	1	1	1	1	1	1	1	1	1	1	1	1	1	1	1	1	1	1	1	1	1	1	1	1	1	1	2	2	1	1	1	1	1	1	1
IF214	0	0	0	0	0	0	0	0	0	0	0	0	0	0	0	0	.	0	0	0	.	0	0	0	0	0	0	0	0	1	1	1	1	1	1	1	1	1	1	1	0	0	1	2	2	2	2	2	2
IF215	.	.	.	1	1	1	1	1	1	1	1	1	1	1	1	1	1	1	1	1	1	1	.	1	.	.	.	.	.	0	.	0	0	.	0	0	0	.	1	1	1	2	2	2	2	2	1	1	1
IF216	0	0	0	0	0	0	0	0	0	0	0	0	0	0	1	1	1	1	1	1	1	1	1	1	1	1	1	1	1	1	1	1	1	1	1	1	1	1	1	1	1	1	2	2	2	2	2	2	2
IF217	0	0	0	1	1	1	1	1	1	1	1	1	1	1	1	1	1	1	1	1	0	0	1	1	1	1	1	1	1	1	1	1	0	1	1	1	1	1	1	2	2	1	2	2	2	2	2	2	2
IF218	1	0	1	1	1	1	1	1	1	1	1	1	.	2	2	2	.	.	.	2	2	2	2	2	.	.	.	.	.	.	.	.	.	1	1	1	2	2	2	2	2	2	.	2	.	1	1	1	1
IF219	0	0	2	2	2	2	2	2	2	2	2	2	2	1	1	1	1	1	1	1	1	1	1	1	1	1	1	1	1	2	2	2	2	2	2	2	2	2	2	2	2	2	.	2	2	2	2	2	2
IF220	1	1	1	1	1	1	1	.	.	1	.	.	1	1	1	1	1	1	1	1	1	1	1	1	1	1	1	1	1	2	2	2	2	2	2	2	2	2	2	2	2	1	1	1	1	1	1	1	1
IF221	1	1	1	1	.	1	1	1	2	.	.	2	2	1	1	1	1	1	1	1	1	1	1	1	.	.	2	.	.	1	2	.	2	.	2	2	1	1	1	1	.	1	.	.	.	.	1	1	1
IF222	1	1	1	1	.	1	1	1	1	.	.	1	1	0	0	0	0	0	0	0	0	0	0	0	0	0	0	.	0	0	0	0	0	0	0	0	0	0	0	0	0	0	0	0	0	0	1	1	.
IF223	1	1	1	1	1	0	0	1	1	1	1	1	1	1	1	1	0	0	0	0	0	0	0	0	1	1	1	1	1	.	1	.	1	1	1	.	2	2	2	2	2	1	.	.	1	1	1	1	1
IF224	1	1	2	1	1	.	1	1	1	1	.	1	.	1	1	1	1	1	1	1	1	.	1	1	1	1	1	.	1	1	2	.	2	2	2	2	1	1	1	1	1	1	0	.	.	.	1	1	.
IF225	1	.	1	2	2	2	2	2	2	.	.	.	.	.	.	1	.	1	1	.	2	2	2	2	2	2	2	2	2	1	1	1	1	1	1	1	1	1	1	1	1	1	2	1	1	1	2	2	2
IF226	0	0	1	1	1	1	1	1	1	1	1	1	1	1	1	1	1	1	1	1	1	1	1	1	1	1	1	1	1	1	1	.	1	1	1	1	1	1	1	1	1	1	1	1	1	1	1	1	1
IF227	0	0	0	1	1	1	1	1	1	1	1	1	1	1	1	1	1	1	1	1	1	1	1	1	1	1	1	1	1	1	1	1	1	1	1	1	1	1	1	1	1	1	2	2	2	2	2	2	2
IF228	1	1	1	2	2	2	2	2	2	2	2	2	2	2	.	.	1	1	0	0	0	0	0	0	1	1	1	1	1	1	1	1	1	2	2	2	2	2	2	2	2	2	1	0	0	0	0	0	0
IF229	1	1	1	1	2	2	1	1	1	2	1	1	1	1	1	1	1	1	1	1	1	1	1	1	1	1	1	1	1	1	1	1	1	1	1	1	1	1	1	1	1	1	1	1	.	.	0	.	0
IF230	1	1	1	1	1	1	1	1	1	.	1	1	1	1	1	1	1	1	1	1	1	1	1	1	2	2	2	2	2	1	2	2	2	2	2	2	2	2	1	1	1	1	1	1	1	0	1	1	.
IF231	0	0	0	0	0	0	0	1	1	1	1	1	1	1	1	1	1	1	1	1	1	1	1	1	1	1	.	1	1	1	1	1	1	1	1	1	1	1	1	0	0	1	1	1	1	0	0	0	0
IF232	1	.	1	.	1	1	1	1	1	1	.	1	1	1	1	1	1	1	1	.	1	1	1	1	1	1	1	1	1	1	.	.	2	.	.	.	2	2	2	2	2	.	.	1	1	1	1	.	2
IF233	0	0	0	0	.	0	0	0	0	0	0	0	0	.	0	0	.	0	0	.	0	0	1	1	1	1	1	1	1	1	1	1	1	1	1	1	1	1	1	1	1	1	.	1	1	1	1	1	1
IF234	1	1	1	0	0	0	0	0	0	0	0	0	0	0	0	0	0	0	0	0	0	0	0	0	0	0	.	0	0	0	0	0	0	0	0	0	0	0	1	1	2	2	1	1	1	1	1	1	1
IF235	2	2	2	2	2	2	2	2	2	.	2	2	2	1	1	1	1	1	.	2	2	2	.	.	2	2	2	2	2	2	2	.	2	2	2	.	2	2	2	2	2	2	.	2	2	2	2	2	2
IF236	0	0	0	1	1	1	1	1	1	1	1	1	1	1	1	1	1	1	1	1	1	2	2	2	2	2	2	.	2	2	1	1	1	1	1	1	1	1	1	1	1	1	1	2	2	2	2	2	.
IF237	1	1	1	1	1	1	1	1	1	1	1	1	1	1	1	1	1	1	1	0	1	1	1	1	0	0	0	0	0	1	0	0	0	0	0	0	0	0	0	0	0	0	0	0	0	2	2	2	2
IF238	1	.	1	1	1	1	1	1	1	1	1	2	2	1	1	1	.	1	1	1	.	1	1	1	2	2	2	2	2	1	0	0	0	0	0	0	0	0	0	0	0	0	0	0	0	0	0	0	0
IF239	0	0	0	.	0	0	0	.	0	0	0	.	0	.	1	1	1	1	.	.	.	2	2	1	2	1	1	1	2	1	.	1	1	1	1	1	1	1	2	1	.	.	2	2	1	1	1	1	.
IF240	2	2	1	.	1	1	0	.	.	.	.	.	0	.	.	1	1	0	0	0	0	0	0	0	0	0	0	0	0	1	1	.	1	1	0	0	0	0	1	0	.	1	1	.	0	2	1	1	1
IF241	1	1	1	1	1	1	1	1	1	0	0	0	0	0	0	0	0	0	1	1	1	1	1	1	1	1	1	1	1	0	0	0	0	0	0	0	0	0	0	0	0	0	0	0	1	1	1	1	1
IF242	2	2	2	2	1	2	2	2	2	.	2	2	2	2	2	2	2	2	2	2	.	2	.	2	2	2	2	.	2	2	2	.	2	2	2	.	2	2	.	2	2	2	.	.	2	1	1	1	.
IF243	.	.	.	1	1	1	1	1	1	1	1	1	1	1	1	1	1	1	2	2	2	2	2	2	1	1	1	1	1	.	.	.	.	.	.	.	1	.	.	.	.	2	1	1	1	1	1	1	1
IF244	.	.	.	.	.	.	.	.	0	0	.	.	0	2	2	2	2	2	.	2	2	2	2	2	2	2	2	.	2	0	.	0	0	0	0	0	0	0	0	.	0	0	0	0	.	2	2	2	2
IF245	2	2	2	1	1	1	1	1	1	1	1	1	1	1	1	1	1	1	1	1	1	1	1	1	1	1	1	1	1	1	1	1	1	1	1	1	1	1	1	1	1	1	1	1	1	2	2	2	2
IF246	2	2	2	2	2	2	2	2	2	2	2	2	2	2	2	2	2	2	2	2	2	2	2	2	2	2	2	2	2	1	1	1	1	1	1	1	1	1	1	1	1	1	1	1	2	2	2	2	2
IF247	1	1	1	1	1	1	1	1	1	1	1	1	1	1	1	1	2	2	2	2	2	2	2	2	2	2	2	2	2	2	2	2	2	.	2	.	2	2	2	1	1	1	1	1	1	1	1	1	1
IF248	1	1	1	1	0	0	1	.	0	.	.	.	.	2	.	.	.	1	.	2	1	2	2	1	1	.	2	2	2	1	1	1	1	1	1	1	0	0	.	1	.	1	.	.	1	1	1	.	2
IF249	1	1	1	1	1	1	1	1	1	1	1	1	1	1	2	2	2	2	1	1	1	2	2	2	2	2	2	2	2	2	1	1	1	1	1	1	1	1	1	1	1	1	1	1	1	.	2	1	1
IF250	2	.	1	2	1	1	1	1	1	0	1	0	0	1	1	0	0	0	0	1	0	1	1	0	0	1	1	1	1	0	1	0	1	1	1	1	0	0	0	0	.	1	1	1	1	2	1	1	1
IF251	1	1	1	1	1	1	1	1	1	1	1	.	1	1	2	2	.	.	2	2	2	2	2	2	2	2	2	2	2	2	2	2	2	2	2	2	2	2	.	1	2	2	1	1	1	1	1	1	1
IF252	1	0	0	0	0	0	0	0	0	0	0	0	0	.	.	0	0	0	1	1	1	1	1	1	1	1	1	1	1	1	1	1	1	1	1	1	1	1	1	1	1	1	1	1	1	0	1	1	1
IF253	1	1	1	.	1	1	1	1	1	1	1	1	.	1	1	1	1	1	.	1	.	1	1	1	1	.	1	1	1	.	0	0	0	0	.	0	0	0	0	0	0	0	0	0	0	0	.	0	0
IF254	2	2	2	2	2	2	2	2	2	.	2	2	2	2	2	2	2	2	2	2	2	2	2	2	2	1	1	1	1	0	0	0	0	0	0	0	0	0	0	2	2	2	1	2	2	2	2	2	.
IF255	2	1	1	1	.	1	1	1	1	1	1	1	1	.	1	1	1	1	1	1	.	1	1	.	.	1	1	1	.	1	1	1	1	0	1	1	0	0	0	0	0	0	1	1	1	1	2	1	.
IF256	0	0	0	0	0	0	0	0	0	0	1	1	1	1	.	0	0	0	0	0	0	0	0	0	0	0	0	0	0	.	0	0	0	0	0	0	0	0	0	0	0	0	1	2	2	2	.	.	.
IF257	0	0	0	0	0	0	0	0	1	1	1	1	1	1	1	1	1	1	1	1	1	1	1	1	1	1	1	1	1	1	1	1	1	1	1	1	1	1	1	1	1	1	0	0	0	0	1	1	1
IF258	1	1	2	2	.	2	2	1	1	1	1	1	1	1	1	1	1	1	1	1	.	1	1	1	1	1	1	1	1	1	2	2	2	1	1	1	1	1	.	1	1	0	2	2	2	2	2	2	2
IF259	.	1	.	.	1	.	.	.	2	.	.	.	.	2	.	.	.	.	.	2	.	.	.	.	.	.	2	.	2	2	2	.	2	.	.	.	.	.	1	.	.	.	.	0	0	.	.	.	.
IF260	1	0	1	1	1	1	0	1	1	1	0	1	0	0	1	0	0	0	1	1	1	0	0	0	0	0	1	1	0	1	0	0	0	.	0	0	0	0	.	0	.	0	0	1	2	1	0	1	0
IF261	.	.	.	.	.	.	.	.	0	.	.	.	0	.	.	1	.	.	.	1	.	1	1	.	1	1	1	.	1	0	.	0	.	.	.	0	0	0	0	.	0	0	0	0	.	1	1	1	.
IF262	1	0	1	0	0	.	0	0	0	0	.	0	0	.	0	0	.	1	1	1	1	1	1	1	1	1	1	1	1	1	1	1	1	0	1	1	0	0	0	0	0	0	1	.	2	.	1	1	1
IF263	1	1	1	1	1	2	2	1	2	1	2	2	1	1	1	2	2	1	2	2	2	1	2	2	1	1	1	2	2	2	0	0	0	0	0	0	0	1	2	1	.	1	1	1	.	.	.	.	.
IF264	2	2	1	0	0	0	0	0	0	0	0	.	0	.	.	.	.	.	.	.	.	.	1	.	.	1	1	1	1	1	1	1	2	2	2	2	2	2	.	2	2	1	2	1	1	1	1	1	1
IF265	1	1	1	1	.	1	.	.	1	.	1	1	1	.	1	.	1	0	.	.	.	2	.	.	0	0	.	.	1	1	.	.	0	.	.	0	.	1	1	.	.	.	1	.	.	0	.	1	.
IF266	.	.	.	2	2	2	.	.	2	2	2	2	.	2	2	.	2	.	.	2	.	.	.	.	2	.	2	2	2	.	.	.	.	.	.	0	0	0	0	.	0	1	.	.	0	.	.	0	.
IF267	2	2	2	1	1	1	2	1	1	1	1	1	1	1	1	1	1	1	1	1	1	1	1	1	1	1	1	1	1	1	1	1	1	1	1	1	0	0	0	0	0	0	2	2	2	2	2	2	2
IF268	0	0	1	1	.	1	1	1	1	1	1	1	1	2	2	2	2	2	2	2	.	2	1	1	1	1	1	1	.	1	1	1	1	1	1	1	1	1	1	1	.	2	1	1	1	1	1	1	1
IF269	1	1	1	1	1	1	1	1	1	1	1	1	1	1	1	1	1	1	1	1	1	1	1	1	1	1	1	1	1	1	0	0	0	.	0	0	0	1	1	2	2	2	0	0	0	1	0	0	0
IF270	2	1	1	.	1	1	1	1	1	1	1	1	1	1	1	1	.	.	.	.	.	.	.	.	0	0	0	0	0	1	1	1	1	.	1	1	1	1	1	1	1	.	0	.	0	0	0	0	0
IF271	1	1	2	1	.	1	1	2	2	2	.	2	2	2	2	2	2	2	2	2	2	2	2	2	2	2	2	2	.	2	1	1	1	.	1	1	1	1	1	1	2	2	0	.	1	1	1	0	0
IF272	2	2	2	2	2	2	2	2	1	1	1	1	1	1	1	1	1	1	1	1	1	1	1	1	1	1	1	1	1	1	0	1	1	1	1	1	1	1	1	1	1	2	2	0	0	0	0	1	1
IF273	1	1	1	1	1	1	1	1	1	1	1	1	1	1	1	1	1	1	1	1	1	1	1	1	1	1	1	1	1	1	1	1	1	1	1	1	1	1	.	1	1	2	1	2	2	.	.	1	.
IF274	0	0	1	1	1	0	0	0	0	0	0	0	0	0	0	0	0	0	0	0	0	0	0	0	0	0	0	0	0	0	0	0	0	.	0	0	0	0	0	0	0	0	2	2	2	2	2	1	1
IF275	2	2	1	0	0	0	0	.	.	0	.	.	0	.	.	0	.	.	.	.	.	0	0	0	.	.	.	0	.	0	.	.	0	0	.	0	0	.	0	.	0	1	0	1	1	1	1	1	1
IF276	1	1	1	1	1	1	1	1	2	2	.	.	.	2	2	2	2	2	1	1	1	1	1	1	1	1	1	1	1	1	1	1	1	1	1	1	1	2	2	2	2	2	1	2	2	2	2	2	2
IF277	1	1	2	2	2	2	2	2	2	2	2	2	2	2	2	2	2	2	2	2	2	2	2	2	2	2	2	2	2	2	2	2	2	2	2	2	2	2	2	2	2	2	0	0	0	0	0	1	1
IF278	0	.	0	0	0	0	0	0	0	0	0	0	0	.	0	0	0	0	0	0	.	0	0	0	0	0	0	0	0	0	0	0	0	.	0	0	0	0	0	0	0	0	0	1	1	1	1	1	.
IF279	.	.	0	.	0	0	0	0	0	0	1	.	.	2	.	.	.	0	0	.	.	0	0	0	.	1	1	1	1	1	1	1	1	.	1	1	1	.	.	1	1	.	.	2	2	2	2	2	.
IF280	2	2	2	2	2	2	2	2	2	2	2	2	2	1	1	1	1	1	1	1	1	1	1	1	1	1	1	1	1	1	1	.	0	0	0	0	0	0	0	0	0	0	0	0	0	0	0	1	1
IF281	0	.	0	.	0	0	.	0	0	1	1	1	.	1	1	1	1	1	1	1	.	1	1	1	1	.	1	.	1	1	1	1	1	1	1	.	1	1	1	1	1	.	1	1	.	1	1	1	.
IF282	2	2	2	2	2	2	2	2	2	2	2	2	2	2	2	2	2	2	2	2	2	2	2	2	2	.	2	2	2	.	2	1	1	1	1	1	1	2	2	2	2	.	.	2	2	.	2	2	2
IF283	0	0	0	1	1	2	2	2	2	2	2	2	2	2	2	2	2	2	2	2	2	2	2	2	2	2	2	2	2	2	2	2	2	2	2	2	2	2	2	2	2	.	.	1	1	1	2	2	2
IF284	2	2	1	0	1	1	1	1	.	0	0	.	0	1	1	1	1	.	1	1	1	1	1	1	.	1	1	1	1	1	1	1	1	1	1	1	1	1	2	2	2	2	2	2	2	1	1	1	1
IF285	0	0	0	0	0	0	0	0	0	0	0	0	0	0	1	1	1	1	1	1	1	2	2	2	2	2	2	2	2	2	2	2	2	2	2	2	2	2	2	2	2	2	2	2	2	2	1	2	2
IF286	1	1	1	1	1	1	1	1	1	1	1	1	1	1	1	1	1	1	1	1	1	.	.	.	.	.	.	.	.	.	.	.	.	.	.	.	1	1	1	1	1	1	0	0	0	0	0	0	0
IF287	2	2	2	2	2	2	2	2	2	2	2	2	2	2	2	2	2	2	2	2	2	2	2	2	2	2	2	2	2	2	2	2	2	2	2	2	2	2	2	2	2	1	1	1	2	1	0	0	0
IF288	1	1	2	2	2	2	2	2	2	2	2	2	2	2	2	2	2	2	2	2	2	2	2	2	2	2	2	2	2	2	2	2	2	2	2	2	2	2	2	2	2	2	1	1	1	1	1	1	1
IF289	2	2	2	1	1	1	1	0	0	0	0	0	0	0	0	0	0	0	0	0	0	0	0	0	1	1	1	1	1	2	2	2	2	2	2	2	2	2	2	2	2	2	1	1	1	1	.	1	.
IF290	0	0	0	1	1	1	1	1	1	.	1	1	1	1	1	1	1	1	1	1	1	1	1	1	1	1	1	1	1	1	1	1	1	1	1	1	1	1	2	2	2	2	1	1	1	1	2	2	.
IF291	0	0	0	0	0	0	0	1	1	1	1	1	1	1	1	1	1	1	1	1	1	1	1	1	1	1	1	1	1	1	0	0	0	0	0	0	0	0	0	1	.	0	1	1	1	1	1	1	1
IF292	2	0	1	.	1	0	0	1	1	1	1	1	1	2	2	1	.	1	1	2	.	1	0	.	0	0	0	0	1	1	0	0	0	.	1	0	0	0	0	0	.	.	1	.	1	0	0	0	1
IF293	2	1	2	2	2	1	1	2	2	2	2	2	2	2	2	1	1	1	1	2	1	2	1	1	1	1	1	1	2	1	.	.	.	1	1	0	0	0	0	.	.	0	1	1	1	0	0	0	1
IF294	1	1	1	2	2	2	2	2	.	.	.	.	1	.	.	.	1	1	1	1	.	1	2	2	.	1	.	1	.	0	0	0	1	1	1	1	1	1	1	2	2	2	.	1	1	1	1	1	1
IF295	1	1	1	.	1	0	0	.	.	.	.	.	0	.	.	.	.	.	.	.	.	.	.	.	.	0	.	.	.	0	.	.	0	.	.	.	0	.	0	.	.	.	.	.	.	.	.	.	.
IF296	2	2	2	2	2	2	2	2	2	2	2	2	2	1	1	1	1	1	1	1	1	1	1	1	1	1	1	1	1	0	0	0	0	0	0	0	0	0	0	0	0	0	0	0	0	1	1	1	1
IF297	1	1	1	1	1	1	1	1	1	1	1	1	1	1	1	1	1	1	1	1	1	2	2	2	2	2	2	2	2	2	2	2	2	1	2	2	1	1	1	1	1	1	1	1	1	1	2	2	2
IF298	2	2	2	2	.	.	.	.	2	2	2	2	.	.	1	1	.	1	1	1	.	.	1	1	0	0	.	.	.	1	.	.	1	2	1	1	.	1	1	1	1	1	0	.	1	1	1	.	.
IF2_Penotype
Rep: replication
Env	1: 2015JH
Env	2: 2016CZ
Env	3: 2016JH
Missing data: NA
###	Rep	Env	EWPE	CWPE	EL	ED	CD	RN	KNPR	KWPE	RKP
IF001	1	1	117.22	17.22	17.85	43.06	25.72	11.4	38.4	95.7	0.8531
IF001	1	2	107	17.27	16.59	41.69	23.74	12.4	36.2	86.44	0.8386
IF001	1	3	71.78	15.11	15.14	41.38	24.59	9.78	22.56	52.59	0.7895
IF001	2	1	145.88	19.41	18.35	44.44	23.19	12.6	44.2	121.91	0.8669
IF001	2	2	124.5	20	17.3	42.39	26.11	12	36.25	98.55	0.8394
IF001	2	3	100.5	16.6	16.13	41.1	23.13	11.4	29.7	81	0.8348
IF002	1	1	159.23	18.67	16.9	41.49	20.93	14	38.9	130.97	0.8828
IF002	1	2	77.08	11.67	15.02	38.49	23.12	13.8	36.2	65.19	0.8486
IF002	1	3	72	14.8	14.03	35.21	19.51	13	36.8	53.66	0.7944
IF002	2	1	143.57	17.86	16.85	45.27	24.71	14.2	39.9	122.5	0.8756
IF002	2	2	75.83	13.33	15.5	37.69	23.44	13.8	36.1	62.65	0.8242
IF002	2	3	70.47	15.33	15.96	37.26	22.76	13	36.6	50.68	0.7824
IF003	1	1	198.89	23.33	18.55	48.32	25.13	14.8	40.1	170.15	0.8827
IF003	1	2	113.45	15.36	16.06	43.51	24.74	15.8	33.7	97.24	0.8646
IF003	1	3	88.45	16.45	15.47	39.49	22.43	14	28.9	67.06	0.814
IF003	2	1	193.53	24.71	17.65	48.25	25.17	15.8	39.3	160.38	0.8723
IF003	2	2	115.25	18.67	16.37	44.99	27.92	15	31.2	97.09	0.838
IF003	2	3	180.7	29	18.21	46.91	25.68	15.2	37.1	131.44	0.8395
IF004	1	1	208.42	28.42	21.35	49.67	28.45	14.6	48.8	171.94	0.8636
IF004	1	2	134.31	27.54	19.66	43.78	27.18	14.4	37.5	105.71	0.795
IF004	1	3	128.45	24.91	19.23	44.04	24.32	13.4	35.5	86.93	0.8061
IF004	2	1	237.5	32.5	21.1	49.51	25.72	14.2	47.5	194.63	0.8632
IF004	2	2	107.33	27.71	17.56	40.71	26.82	14	22.83	75.26	0.7418
IF004	2	3	112.14	25.79	19.49	43.14	24.74	15	39.3	71.04	0.7701
IF005	1	1	183.33	18.33	18.88	44.13	21.36	14.4	42.6	NA	0.9
IF005	1	2	69	10.71	14.51	39.9	25.41	15.14	28.86	59.44	0.8447
IF005	1	3	97.67	13.56	16.43	39.3	23.97	13.11	38.11	81.39	0.8612
IF005	2	1	174.12	17.06	17.85	46.66	24.54	14.6	40.6	153.04	0.902
IF005	2	2	126.31	12.38	17.66	43.85	25.77	15.8	40.3	113.33	0.9019
IF005	2	3	115.38	19.85	18.37	42.91	27.34	14.2	40.8	91.58	0.828
IF006	1	1	115.88	24.12	14.15	44.58	24.83	12.2	32.6	88.62	0.7919
IF006	1	2	67.83	14.5	13.97	37.53	23.43	12	25.83	51.47	0.7862
IF006	1	3	69.14	17.86	12.19	39.42	24.49	11.71	22.43	46.4	0.7417
IF006	2	1	114.44	21.67	13.85	44.22	25.98	12.8	32.6	88.95	0.8107
IF006	2	2	71.17	15.67	13.16	40.27	25.04	12.6	27.7	55.24	0.7799
IF006	2	3	NA	NA	NA	NA	NA	NA	NA	NA	NA
IF007	1	1	157.22	21.67	18.8	45.44	25.6	13	43.8	132.25	0.8622
IF007	1	2	94.25	13.08	16	39.62	23.11	13.2	37.4	80.08	0.8612
IF007	1	3	93.71	17.79	15.36	38.64	21.57	13.4	35.2	73.82	0.8102
IF007	2	1	165	21.67	20.2	45.45	27.08	13.4	45.4	138	0.8687
IF007	2	2	70.33	12.67	16.05	44.95	29.87	13.2	28.8	56.39	0.8199
IF007	2	3	77.21	15.71	14.84	38.34	20.92	14	35.6	57.77	0.7965
IF008	1	1	143.33	30	16.58	46.73	28.2	13	34	110.1	0.7907
IF008	1	2	38.78	15.1	14.76	35.61	23.92	14	17	21.92	0.6106
IF008	1	3	82.67	17.11	14.27	39.71	25.59	12.67	32.44	61.65	0.793
IF008	2	1	172.5	25	16.75	44.23	24.3	12	34.5	143.81	0.8551
IF008	2	2	67.77	15.46	14.14	38.73	24.59	14	29.2	52.19	0.7719
IF008	2	3	81.1	15.7	13.04	40.5	24.57	12.8	29.9	58.3	0.8064
IF009	1	1	167.06	23.53	17.15	46.47	24.39	13.2	38.8	138.27	0.8592
IF009	1	2	51.13	10.89	13.3	34.74	21.42	12.22	26.75	39.69	0.787
IF009	1	3	93.08	15.23	14.55	39.52	22.29	11.8	34	75.96	0.8364
IF009	2	1	173.89	25.56	16.9	47.2	26.35	13.2	39.8	144.02	0.853
IF009	2	2	91.92	17.69	15.07	40.89	24.35	13.4	31.6	71.34	0.8075
IF009	2	3	58.64	10.86	12.77	34.76	17.3	10.4	31.3	46.79	0.8149
IF010	1	1	200	30	20.15	45.78	24.73	13.4	44.5	164.66	0.85
IF010	1	2	59.4	13	14.96	38.02	25.09	13.2	28.8	46.05	0.7811
IF010	1	3	NA	NA	NA	NA	NA	NA	NA	NA	NA
IF010	2	1	182.86	25	17.85	48.98	27.32	14.4	40.4	153.45	0.8633
IF010	2	2	82.83	15.67	15.95	40.32	25.99	14	28	68.06	0.8109
IF010	2	3	NA	NA	NA	NA	NA	NA	NA	NA	NA
IF011	1	1	172.35	21.76	18.7	40.2	21.16	13.2	41.3	146.74	0.8737
IF011	1	2	82.58	13.58	15.56	39.16	23.76	14	32.1	67.4	0.8355
IF011	1	3	75.83	15.75	15.83	36.06	20.28	12.4	36	59.73	0.7923
IF011	2	1	171.58	21.58	18.5	44.81	22.61	14.2	39	144.94	0.8742
IF011	2	2	108.46	18.38	16.71	41.74	23.99	13.8	37.3	87.3	0.8305
IF011	2	3	NA	NA	NA	NA	NA	NA	NA	NA	NA
IF012	1	1	156.67	30	18.92	43.42	24.75	11	39	122.17	0.8085
IF012	1	2	46.33	12.67	17.5	31.87	20.71	11.33	20.67	33.78	0.7266
IF012	1	3	NA	NA	NA	NA	NA	NA	NA	NA	NA
IF012	2	1	165.71	28.57	18.57	45.17	26.31	12	38.29	130.05	0.8276
IF012	2	2	57.33	12.8	14.64	35.9	22.6	13.2	26	36.38	0.7767
IF012	2	3	NA	NA	NA	NA	NA	NA	NA	NA	NA
IF013	1	1	176.47	23.53	17.95	44.56	20.99	12.4	43.8	147.07	0.8667
IF013	1	2	73.25	15.58	14.31	38.39	22.94	13	31.7	58.07	0.7873
IF013	1	3	105.75	19.17	15.65	42.87	23.4	13	36	78.62	0.8188
IF013	2	1	171.76	22.35	18	45.43	24.69	13	44.1	141.77	0.8699
IF013	2	2	105.71	20.14	16.18	41.65	24.16	13.2	37.9	83.98	0.8095
IF013	2	3	94.09	17.55	15.14	38.61	22.13	13	35.7	69.25	0.8135
IF014	1	1	161.67	20	17.78	43.91	21.83	13.6	42.8	136.23	0.8763
IF014	1	2	71.1	10.45	14.33	35.89	21.8	13.2	30.2	58.91	0.853
IF014	1	3	85.45	17.18	15.98	37.61	22.73	12.2	36.3	64.28	0.7989
IF014	2	1	171.11	23.33	18.07	44.35	24.09	12.2	43.5	142.02	0.8636
IF014	2	2	86.21	20.07	18.35	37.69	23.2	12.2	38.8	66.3	0.7672
IF014	2	3	72	15	15.81	36.88	22.79	11.4	33.3	52.45	0.7917
IF015	1	1	143.57	19.29	17.07	40.46	19.43	12.8	38.8	120.82	0.8657
IF015	1	2	73.64	12.27	15.45	37.68	21.86	12	32.4	60.58	0.8333
IF015	1	3	92.73	14.45	15.96	38.85	23.15	12.8	33.4	74.67	0.8441
IF015	2	1	121	17	16.77	41.34	23.36	11.6	35.2	100.13	0.8595
IF015	2	2	79.36	11.27	14.84	37.91	21.18	12.8	32.8	69.52	0.858
IF015	2	3	47.92	9.69	13.05	34.02	17.23	11.8	25.5	34.25	0.7978
IF016	1	1	70	28	20.13	47.13	27.5	12.5	37.5	34.02	0.6
IF016	1	2	93.5	20.8	17.28	47.31	30.69	13.4	28.25	67.07	0.7775
IF016	1	3	66.8	18.2	14.42	41.84	25.28	12.8	20.4	44.29	0.7275
IF016	2	1	200	36.67	20	49.57	26.33	14	37	156.5	0.8167
IF016	2	2	71.5	18.25	14.93	39.74	23.72	12.5	17.25	34.88	0.7448
IF016	2	3	85.63	23.13	16.56	42.15	26.52	12.25	23	57.59	0.7299
IF017	1	1	176.11	26.11	19.17	42.74	21.67	12.8	43.2	145.12	0.8517
IF017	1	2	99.92	20.67	17.55	39.51	24.16	12.4	35.4	76.76	0.7932
IF017	1	3	77.38	17.54	17.27	38.81	22.96	11.4	29.2	55.68	0.7734
IF017	2	1	188	28	20	45.41	26.68	12.4	42	152.37	0.8511
IF017	2	2	107.43	22	19.36	38.42	24.35	12.29	36.86	85.43	0.7952
IF017	2	3	110.15	21.62	18.98	40.87	21.75	NA	37.9	81.87	0.8038
IF018	1	1	215.45	33.64	16.7	51.36	28.2	14.2	41.1	176.32	0.8439
IF018	1	2	90.91	21	14.79	41.45	26.58	14.6	33.4	70.4	0.769
IF018	1	3	NA	NA	NA	NA	NA	NA	NA	NA	NA
IF018	2	1	195	32.5	16.56	49.2	26.4	13.25	40.25	157.11	0.8333
IF018	2	2	111.44	23.33	15.22	42.88	27.19	13.78	32.89	86.63	0.7906
IF018	2	3	NA	NA	NA	NA	NA	NA	NA	NA	NA
IF019	1	1	152.14	30.71	16.55	47.56	27.54	14.2	36.3	117.33	0.7981
IF019	1	2	71.29	20.38	15.23	40.83	25.98	13.5	23.14	48.06	0.7142
IF019	1	3	74.36	22.09	14.39	42.48	27.25	11.8	21.5	40.77	0.7029
IF019	2	1	160.67	32.67	17.58	47.26	25.94	13.2	38.8	123.01	0.7967
IF019	2	2	69.5	14.5	12.13	41.62	22.24	11	18.5	NA	0.7914
IF019	2	3	NA	NA	NA	NA	NA	NA	NA	NA	NA
IF020	1	1	186.36	27.27	17.58	41.88	20.79	12.6	38.9	152.43	0.8537
IF020	1	2	48	14	14.8	39.52	25.37	11.2	22.4	33.74	0.7083
IF020	1	3	58.67	16	15	38.46	24.67	12	19	NA	0.7273
IF020	2	1	170	26.67	18.32	42.2	21.01	12.4	38.8	138.58	0.8431
IF020	2	2	99.13	21.88	16.63	39.02	24.15	12.25	30.38	76.44	0.7793
IF020	2	3	NA	NA	NA	NA	NA	NA	NA	NA	NA
IF021	1	1	138	17	17.88	41.87	22.17	14.6	40.2	114.67	0.8768
IF021	1	2	81.13	14.38	16.49	36.73	22.96	13.25	36	66.63	0.8228
IF021	1	3	69.18	13.64	13.93	36.76	20.91	12.6	32.4	50.38	0.8029
IF021	2	1	133.53	18.24	17.55	41.5	22.34	13.8	40.7	111.41	0.8634
IF021	2	2	49.27	14.55	14.54	33.46	24.06	12.6	21.4	33.8	0.7048
IF021	2	3	95.54	21.08	16.21	40.17	25.76	13.2	36.9	71.72	0.7794
IF022	1	1	141.88	20	15.57	43.31	22.02	12.8	37.5	117.06	0.859
IF022	1	2	69.5	11.5	13.31	37.27	22.56	13	29.1	57.46	0.8345
IF022	1	3	75.38	14.31	14.71	38.4	20.71	13	36.1	57.99	0.8102
IF022	2	1	145.71	20.71	15.36	46.53	24.77	14	33.98	120.78	0.8578
IF022	2	2	63.56	12.44	14.23	37.39	21.86	13.33	27.89	50.04	0.8042
IF022	2	3	68.14	15.43	15.19	38.63	23.82	12.29	30.14	49.1	0.7736
IF023	1	1	205	28.75	18.32	48.28	24.64	14.8	46.2	171.43	0.8598
IF023	1	2	109.5	20.2	16.34	42.46	26.62	14.8	35.7	85.67	0.8155
IF023	1	3	124.64	27.64	16.11	47.17	28.88	14.4	34.8	74.96	0.7782
IF023	2	1	197.14	26.25	18.85	50.68	29.22	13.8	43.3	160.63	0.8668
IF023	2	2	79.25	16.31	14.56	41.84	26.75	14.4	27.5	62.16	0.7942
IF023	2	3	95.6	18.6	15.44	42.98	26.42	13.6	30	69.24	0.8054
IF024	1	1	190	30	19.5	40.9	20.9	12	38	NA	0.8421
IF024	1	2	87.88	15	13	40.7	25.8	13.56	30.38	72.03	0.8293
IF024	1	3	111.08	19.83	14.35	44.43	25.37	15.2	32.7	81.55	0.8215
IF024	2	1	170	40	16	46.6	28.3	18	31	128.19	0.7647
IF024	2	2	68.86	13.14	12.8	38.24	23.9	13.71	28.71	54.58	0.8091
IF024	2	3	78	18.45	14.23	40.25	25.43	14.8	34.4	56.94	0.7634
IF025	1	1	189.29	26.43	20.2	44.65	23.57	12.8	48.4	156.32	0.8604
IF025	1	2	105.53	15.6	17.54	48.56	32.98	14.2	37.5	89.25	0.8522
IF025	1	3	76.8	17.5	15.55	39.48	24.02	12.2	29.4	56.37	0.7721
IF025	2	1	220.71	29.29	20.25	48.39	27.04	13.6	47.2	185.08	0.8673
IF025	2	2	97.62	17.85	16.51	41.2	24.93	13	36.5	79.49	0.8172
IF025	2	3	108.57	19.79	16.38	42.25	25.53	13.4	38.4	78.96	0.8178
IF026	1	1	202.5	40	18.13	52.85	32.25	15	36.25	157.68	0.8025
IF026	1	2	NA	9.68	14.8	41.39	27.46	14.67	22	NA	NA
IF026	1	3	41	10	13.5	36.59	27.76	12	19	NA	0.7561
IF026	2	1	158	28	15.1	50.12	28.98	14.4	34	125.24	0.8228
IF026	2	2	85.2	14.57	14.37	47.6	34.16	15.43	28.8	65.18	0.829
IF026	2	3	NA	NA	NA	NA	NA	NA	NA	NA	NA
IF027	1	1	170	37.5	18.63	43.3	23.6	14	36.25	127.72	0.7794
IF027	1	2	60.1	15.9	13.59	39.55	24.53	14.4	25.44	44.35	0.7354
IF027	1	3	104	23.89	16.4	42.07	26.05	13.11	28.44	79.37	0.7703
IF027	2	1	200	33.33	18.75	43.93	23.39	13	43.13	159.1	0.8333
IF027	2	2	83.13	21.1	14.33	38.35	25.13	14.2	24.88	58.07	0.7462
IF027	2	3	118	25.89	16.98	42.63	23.97	12.67	31.22	84.66	0.7806
IF028	1	1	131.82	18.33	17.05	40.5	20.3	12.4	36.6	109.8	0.8609
IF028	1	2	63.18	13.17	16.08	35.74	21.78	12.2	28	47.97	0.7916
IF028	1	3	98.2	13.4	15.15	39.32	21.34	12.8	33.8	75.78	0.8635
IF028	2	1	101.76	14.71	17.8	39.93	20.88	11.8	36.7	85.24	0.8555
IF028	2	2	52	11.38	13.99	35.12	21.29	12	24.63	40.91	0.7813
IF028	2	3	93.25	14.67	16	36.8	19.12	11.6	35.8	74.79	0.8427
IF029	1	1	148.57	25	13	46.78	23.29	12.8	29.9	119.98	0.8317
IF029	1	2	64.33	15.42	12.3	39.42	25.72	13.8	28.7	49.74	0.7604
IF029	1	3	87.23	16.23	12.43	41.66	24.55	13	28.3	66.21	0.8139
IF029	2	1	143.89	25.56	13.3	48.6	28.03	13.2	30.6	113.38	0.8224
IF029	2	2	97	18.42	13.62	43.1	26.71	13.4	30.4	79.13	0.8101
IF029	2	3	98.64	18	12.68	42.18	23.3	12.6	30	74.39	0.8175
IF030	1	1	183.33	27.33	17	46.54	23.67	14.8	38.3	150.92	0.8509
IF030	1	2	34.43	8.89	12.89	38.13	27.23	13.56	17.71	23.48	0.7418
IF030	1	3	30	11.33	12.77	34.14	23.11	12	12.33	NA	0.6222
IF030	2	1	175.63	32.5	17.33	49.04	26.37	14.6	34.5	139.71	0.8149
IF030	2	2	32.5	8.43	13.87	30.79	19.12	12	12.5	NA	0.7407
IF030	2	3	35	10.6	12	33.76	22.76	11.6	16.2	NA	0.6971
IF031	1	1	188.75	29.38	19.15	47.98	27.34	12.6	42.6	154.46	0.8444
IF031	1	2	82.11	14.56	15.66	37.63	23.99	12.22	32.44	66.5	0.8227
IF031	1	3	113.22	22.33	16.36	42.71	26.02	12	37.56	80.23	0.8027
IF031	2	1	207.22	29.44	19.17	48.23	26.76	12.7	45.6	171.68	0.8579
IF031	2	2	108.29	17.79	16.38	41.74	24.69	12.4	40	87.5	0.8358
IF031	2	3	72.67	14	13.05	37.15	20.32	12.67	29.67	55.9	0.8073
IF032	1	1	NA	NA	NA	NA	NA	NA	NA	NA	NA
IF032	1	2	67.22	12.67	17.14	40.84	28.52	11.75	29.67	53.64	0.8116
IF032	1	3	85.69	18.23	15.98	38.65	22.56	12.4	35.4	62.31	0.7873
IF032	2	1	143.89	19.44	18	43.66	23.6	12.4	39.3	118.73	0.8649
IF032	2	2	91.4	15.3	16.93	37.89	24.58	12.6	32	74.15	0.8326
IF032	2	3	79.91	17.82	16.14	37.98	23.36	11.8	33	58.11	0.777
IF033	1	1	203.75	28.75	18.69	46.8	26.49	13	40.38	170.63	0.8589
IF033	1	2	99.5	18.5	16.73	38.78	23.76	13.5	38.25	81.66	0.8141
IF033	1	3	110.25	19.25	15.93	39.7	22.78	14	38.5	81.33	0.8254
IF033	2	1	189.09	22.73	18.35	46.52	24.49	12.8	42.5	159.69	0.8798
IF033	2	2	121.83	20.17	16.72	41.64	23.42	13.33	36.33	100.19	0.8345
IF033	2	3	NA	NA	NA	NA	NA	NA	NA	NA	NA
IF034	1	1	170	20.67	17.3	45.23	21.77	14.2	41.5	144.38	0.8784
IF034	1	2	78.91	13.45	15.79	39.54	25.17	14.4	35	66.1	0.8295
IF034	1	3	105.75	18.75	15.68	42.45	23.87	13	33	84.29	0.8227
IF034	2	1	166.67	20.56	17.9	44.02	21.64	13.4	45.4	140.67	0.8767
IF034	2	2	103.29	19.14	15.87	41.3	25.61	14.29	35.43	85.37	0.8147
IF034	2	3	120.25	20	16.55	43.9	22.42	13	39.5	92.37	0.8337
IF035	1	1	196	NA	19.1	46.39	26.23	13	42.8	NA	NA
IF035	1	2	49.4	11.29	16.4	35.08	23.34	12.29	25.6	33.7	0.7715
IF035	1	3	86.5	19	15.94	40.42	25.83	13.6	33	60.62	0.7803
IF035	2	1	198.75	30	19.31	43.8	23.41	13	43.25	162.37	0.8491
IF035	2	2	68.73	15.92	16.74	39.53	25.81	13.8	23.8	50.2	0.7684
IF035	2	3	80.5	17.67	15.57	44.8	24.82	12.33	29.83	59.52	0.7805
IF036	1	1	212.86	33.57	21.25	46.74	28.06	12.6	46.6	173.76	0.8423
IF036	1	2	96.5	13.38	14.65	37.24	21.06	12.25	35.25	68.78	0.8614
IF036	1	3	133.44	27.78	18.82	43.53	27.68	12.22	36.33	103.47	0.7918
IF036	2	1	208.82	30.59	21.8	47.57	28.99	12.8	45.7	170.77	0.8535
IF036	2	2	83.8	18.86	16.56	38.37	24.71	14	28.2	57.97	0.775
IF036	2	3	155.75	37.5	21.1	45.17	28.92	12	37.75	102.2	0.7592
IF037	1	1	182.22	27.78	17.65	49.23	26.16	14	42.9	149.15	0.8476
IF037	1	2	80.63	18.75	14.76	38.37	25.84	12.75	34.38	61.84	0.7674
IF037	1	3	126.2	27.6	17.4	43.64	27	12	43.4	95.64	0.7813
IF037	2	1	191.05	31.58	18.45	46.25	24.98	12.4	44.7	154.1	0.8347
IF037	2	2	77.67	17.46	13.97	39.48	26.61	13.4	26.9	58.41	0.7752
IF037	2	3	NA	NA	NA	NA	NA	NA	NA	NA	NA
IF038	1	1	200	30	19.5	48.05	28.55	12	45	165.26	0.85
IF038	1	2	72.58	17.33	16.15	36.96	25.37	12.6	36.5	55.31	0.7612
IF038	1	3	NA	NA	NA	NA	NA	NA	NA	NA	NA
IF038	2	1	220	35	19.6	47.2	26	14	42	178.76	0.8409
IF038	2	2	94.77	18	16.15	45.85	36.86	12.8	38.7	74.14	0.8101
IF038	2	3	NA	NA	NA	NA	NA	NA	NA	NA	NA
IF039	1	1	150	26.25	17.8	42.28	21.82	12.2	42	119.43	0.825
IF039	1	2	62.5	14.1	13.54	37.76	25.41	13.2	28.5	48.17	0.7744
IF039	1	3	59.89	15.56	13.06	36.25	21.49	12	33.11	41.54	0.7403
IF039	2	1	137.06	38.24	17.4	41.25	21.3	12	41.3	96.07	0.721
IF039	2	2	70.77	14.62	13.68	38.44	25.07	12.8	28.9	55.37	0.7935
IF039	2	3	52.73	12.36	11.85	33.89	17.58	11.6	30.7	38.97	0.7655
IF040	1	1	109.41	22.35	15.6	44.12	23.5	12.6	28.7	83.52	0.7957
IF040	1	2	73.86	14.17	13.01	37.4	22.18	12	23.86	49.72	0.8082
IF040	1	3	NA	NA	NA	NA	NA	NA	NA	NA	NA
IF040	2	1	140	20	14.7	46.93	25.85	12.6	31.4	113.58	0.8571
IF040	2	2	69.71	17.33	12.97	40.29	25.5	13.11	17.71	47.54	0.7514
IF040	2	3	NA	NA	NA	NA	NA	NA	NA	NA	NA
IF041	1	1	168.95	26.84	19.7	46.9	28.61	13.4	40.4	135.33	0.8411
IF041	1	2	88.75	20.75	16.87	40.9	26.42	13.8	36	66.34	0.7662
IF041	1	3	102.55	21.73	17.42	40.46	24.92	12.8	39.3	75.73	0.7881
IF041	2	1	157.5	25	18.32	43.21	22.76	14	42.5	127.95	0.8413
IF041	2	2	85.82	16.91	15.59	39.89	25.16	13	33.2	70.11	0.803
IF041	2	3	89.43	19.07	16.4	40.13	24.79	12	36.3	68.57	0.7867
IF042	1	1	186.67	31.33	20.03	43.69	23.36	13	40.4	150.64	0.8321
IF042	1	2	110.29	19.43	17.85	48.39	33.23	14.4	35.7	90.28	0.8238
IF042	1	3	129.42	19.58	16.9	40.81	24.38	12.8	35.1	100.34	0.8487
IF042	2	1	160	26.32	19.45	43.43	21.23	13	37.6	129.88	0.8355
IF042	2	2	108.38	22.13	17.75	40.27	26.77	13.25	30.63	85.65	0.7958
IF042	2	3	100.1	18.5	15.75	38.99	21.67	12.8	35.3	77.66	0.8152
IF043	1	1	163.33	13.33	16.1	45.52	21.92	13.4	38.7	144.68	0.9184
IF043	1	2	131	12.25	13.3	39.92	29.32	14.5	26.67	NA	0.9065
IF043	1	3	NA	NA	NA	NA	NA	NA	NA	NA	NA
IF043	2	1	157.27	15.83	17.6	41.3	21.09	13	41.9	134.55	0.8993
IF043	2	2	88.33	18.33	17.83	38.84	24.76	12	35.67	69.63	0.7925
IF043	2	3	NA	NA	NA	NA	NA	NA	NA	NA	NA
IF044	1	1	164	29	17.02	44.53	25.75	12.8	38.6	130.13	0.8232
IF044	1	2	86.5	24.25	16.65	38.72	26.44	13	26.38	62.36	0.7197
IF044	1	3	66.5	19.67	15.8	37.01	22.62	12	23.33	43.94	0.7043
IF044	2	1	170.53	28.42	18.2	46.44	27.24	13.6	43.9	136.16	0.8333
IF044	2	2	67.29	16.63	14.51	37.43	16.75	13	23.57	48.15	0.7529
IF044	2	3	NA	NA	NA	NA	NA	NA	NA	NA	NA
IF045	1	1	NA	NA	NA	NA	NA	NA	NA	NA	NA
IF045	1	2	NA	NA	NA	NA	NA	NA	NA	NA	NA
IF045	1	3	NA	NA	NA	NA	NA	NA	NA	NA	NA
IF045	2	1	NA	NA	NA	NA	NA	NA	NA	NA	NA
IF045	2	2	NA	NA	18.7	39.71	25.73	12	36	NA	NA
IF045	2	3	NA	NA	NA	NA	NA	NA	NA	NA	NA
IF046	1	1	165.33	24	15.15	50.52	26.97	15.8	34.5	136.73	0.8548
IF046	1	2	108	18.55	15.56	42.99	26.93	13.6	33	89.04	0.8283
IF046	1	3	81.5	13.36	13.72	41.81	23	13	31.9	60.08	0.8361
IF046	2	1	146.88	22.5	15.4	49.33	28.43	13.6	32	120.98	0.8468
IF046	2	2	94.43	14.36	14.23	43.49	27.38	14	31.8	80.16	0.848
IF046	2	3	NA	NA	NA	NA	NA	NA	NA	NA	NA
IF047	1	1	181.76	24.12	19.47	44.92	23.51	13.8	44.2	152.15	0.8673
IF047	1	2	68.13	21.5	17.11	37.66	24.32	13.25	26.75	47.14	0.6844
IF047	1	3	77	16.63	15.06	39.47	21.56	12.25	25.25	55.7	0.7841
IF047	2	1	196.67	22.78	19.93	44.85	22.56	13.2	44.5	166.21	0.8842
IF047	2	2	76.29	15.7	15.19	36.79	23.07	13.2	22.29	53.26	0.7942
IF047	2	3	NA	NA	NA	NA	NA	NA	NA	NA	NA
IF048	1	1	136.67	20	17.9	40.97	22.91	11.4	40.6	111.58	0.8537
IF048	1	2	90.38	16.46	16.64	37.86	22.47	11.8	31.9	71.9	0.8179
IF048	1	3	85.08	14.31	16.59	37.4	21.85	11.6	35.8	66.48	0.8318
IF048	2	1	141.88	21.25	17.75	41.42	22.01	10.6	38.8	116.98	0.8502
IF048	2	2	77.33	13.56	13.2	36.6	22.17	12.22	26	62.48	0.8247
IF048	2	3	69.2	14.5	15.31	33.51	20.15	11	31	53.37	0.7905
IF049	1	1	178.46	27.69	19.6	45.72	25.15	13.4	41.6	146.82	0.8448
IF049	1	2	90.82	20.18	18.25	37.46	22.79	12.8	32.8	69.65	0.7778
IF049	1	3	76	26	19.3	37.22	23.18	10	25	NA	0.6579
IF049	2	1	180.63	27.5	20.5	45.14	21.89	13	43.6	148.76	0.8478
IF049	2	2	42.78	15.89	13.78	32.5	23.44	12.67	18.71	26.83	0.6286
IF049	2	3	NA	NA	NA	NA	NA	NA	NA	NA	NA
IF050	1	1	186.11	26.11	19.88	44.85	23.9	14	45.1	153.4	0.8597
IF050	1	2	75.85	19.85	18.05	38.31	25.15	13.2	24.9	57.33	0.7509
IF050	1	3	81.29	17.21	16.75	40.18	23.63	12	34	56.21	0.7882
IF050	2	1	177.22	25.56	19.1	45.08	23.48	13.8	44.5	146.55	0.8558
IF050	2	2	121.85	22.92	19.07	40.82	24.22	13.2	39.9	96.8	0.8119
IF050	2	3	96	19.33	17.6	37.58	21.86	12	34.33	68.94	0.7986
IF051	1	1	169.41	27.65	19.18	44.69	23.71	12.6	38.4	138.63	0.8368
IF051	1	2	88.85	16.62	16.93	39.21	22.82	11.6	32.6	72.9	0.813
IF051	1	3	52.89	11.78	13.81	33.89	18.59	10.44	24.56	38.48	0.7773
IF051	2	1	163.75	26.47	19.25	44.88	25.83	12.2	40.4	131.92	0.8383
IF051	2	2	75.73	20.18	16.7	38.11	24.76	11.8	28.2	54.19	0.7335
IF051	2	3	77.38	17.69	15.97	38.48	23.75	10.6	33.5	54.4	0.7714
IF052	1	1	172.78	22.22	17.95	46.82	24.74	14	42.2	144.34	0.8714
IF052	1	2	71.88	14.6	16.95	48.51	34.31	13	28.63	52.63	0.7969
IF052	1	3	73.71	14.79	15.49	37.36	20.82	12.8	34.1	47.67	0.7994
IF052	2	1	172.11	23.68	19.15	43.44	21.38	13.4	42.6	142.21	0.8624
IF052	2	2	36.2	10.57	11.71	32.55	21.5	12.86	9.8	NA	0.708
IF052	2	3	NA	NA	NA	NA	NA	NA	NA	NA	NA
IF053	1	1	220	30	16.5	46.75	23.3	13	46.5	184.59	0.8636
IF053	1	2	54.78	11.4	15.42	35.37	23.9	12.6	26.56	41.74	0.7919
IF053	1	3	89.5	16.5	17.1	39.53	23.66	11	35.5	NA	0.8156
IF053	2	1	135	20	20.25	41.6	20.85	12	39.5	112.33	0.8519
IF053	2	2	91.27	16	17.91	38.39	23.5	12.4	38.2	74.79	0.8247
IF053	2	3	NA	NA	NA	NA	NA	NA	NA	NA	NA
IF054	1	1	158.89	23.89	18.55	47.02	26.46	12.8	40.5	130.45	0.8497
IF054	1	2	70.21	18.07	17.42	39.43	26.41	12	33.5	52.11	0.7426
IF054	1	3	72.8	16.5	15.5	37.82	23.41	11.4	28.7	52.19	0.7734
IF054	2	1	180	27.78	19.8	48.76	29.57	13.2	39.9	147.09	0.8457
IF054	2	2	86.38	19.63	17.11	39.64	26.55	11.75	29.25	65.55	0.7728
IF054	2	3	93.38	18.75	15.66	40.92	25.01	11.25	30.5	66.61	0.7992
IF055	1	1	140.56	17.78	17.67	41.24	21.1	13.6	43.5	117.85	0.8735
IF055	1	2	86.38	15.15	16.03	39.22	23.23	13.6	37.5	69.99	0.8246
IF055	1	3	77.69	15.69	13.88	39.87	23	12.6	30.9	55.96	0.798
IF055	2	1	134	19.33	16.33	45.29	24.93	14.4	41.2	110.07	0.8557
IF055	2	2	110.23	17.69	16.61	42.19	23.89	14.2	37.9	91.03	0.8395
IF055	2	3	86.71	18.43	15.5	38.65	22.85	12.57	34.57	63.45	0.7875
IF056	1	1	148.75	20	16	44.66	23.61	11.25	34.63	125.91	0.8655
IF056	1	2	86	15.14	15.04	40.86	23.43	12.2	30.7	69.42	0.8239
IF056	1	3	59.09	11.36	12.58	37.68	22.15	10.4	26	45.75	0.8077
IF056	2	1	156.88	19.38	17.07	47.77	25.34	12	37	132.86	0.8765
IF056	2	2	95.5	14.75	15.43	41.51	24.04	12.8	31.4	79.15	0.8455
IF056	2	3	88.09	15.18	14.94	40.33	24.31	10.6	33.5	69.23	0.8277
IF057	1	1	143.89	23.89	18.45	39.3	21.34	12.6	36	116.16	0.834
IF057	1	2	74	15.86	17.39	38.63	25.43	12.29	31	57.64	0.7857
IF057	1	3	88.91	19.64	16.52	39.77	25.26	12.4	33.5	66.4	0.7791
IF057	2	1	138.75	21.88	17.75	42.9	21.88	14	35.8	113.21	0.8423
IF057	2	2	84.67	12.92	16.59	37.17	23.74	12.4	33.11	65.5	0.8474
IF057	2	3	76.75	16.33	15.49	39.08	23.33	11.8	29.4	56.75	0.7872
IF058	1	1	206.25	21.25	18.25	47.89	25.85	14.5	45.38	177.58	0.897
IF058	1	2	87.71	15.71	16.5	38.93	24.12	14	36.71	71.29	0.8208
IF058	1	3	NA	NA	NA	NA	NA	NA	NA	NA	NA
IF058	2	1	216.25	22.5	19.93	45.16	23.16	14.75	47.75	188.23	0.896
IF058	2	2	104	15.6	17.58	34.87	18.99	13.2	38.8	86.14	0.85
IF058	2	3	NA	NA	NA	NA	NA	NA	NA	NA	NA
IF059	1	1	211.18	22.35	18.9	46.28	23.34	14.4	45.7	181.14	0.8942
IF059	1	2	82.33	14.83	16.39	38.25	24.97	12.4	39.4	66.44	0.8198
IF059	1	3	84.23	18.23	16.15	38.79	23.67	12.6	35.3	63.27	0.7836
IF059	2	1	213.57	27.14	20.2	47.33	23.74	13.4	43.4	179.71	0.8729
IF059	2	2	107.08	18.33	16.84	40.59	24.17	13.4	33.8	85.34	0.8288
IF059	2	3	89.36	18	16.18	38.77	24.53	12.4	34.4	65.36	0.7986
IF060	1	1	201.11	24.44	19.31	48.91	26.85	11.6	43.3	171.74	0.8785
IF060	1	2	126.1	16.2	16.81	43.96	26.14	13.2	38.9	110.28	0.8715
IF060	1	3	107.23	16.38	15.63	42.24	24.02	13.4	39.7	82.49	0.8472
IF060	2	1	186.11	20.56	19.6	44.76	24.14	12.4	43.9	159.78	0.8896
IF060	2	2	146	19.14	17.48	46.3	28.59	13.2	39.8	123.61	0.8689
IF060	2	3	121.92	20.25	17.18	43.09	26.35	13.2	39.8	97.34	0.8339
IF061	1	1	171.11	23.33	18.35	47.55	25.36	12.6	41.8	142.36	0.8636
IF061	1	2	84.31	15.77	15.63	42.48	26.49	12.8	33.9	67.74	0.813
IF061	1	3	110	20.21	15.7	42.05	22.85	12.4	36.9	83.23	0.8162
IF061	2	1	178.89	25	17.7	47.62	26.74	12.8	40.6	148.61	0.8602
IF061	2	2	88.71	16.29	16.85	41.78	25.64	13	31.3	71.54	0.8164
IF061	2	3	112.36	21.27	16.03	42.38	26.45	12.2	35.5	88.36	0.8107
IF062	1	1	180	23.33	18.33	47.1	25.53	14.67	46	150.11	0.8704
IF062	1	2	103	15	16.93	39.42	23.18	13.33	38	90.15	0.8544
IF062	1	3	84.82	16.82	16.79	38.41	23.27	12	34.4	64.41	0.8017
IF062	2	1	151.25	22.5	18.1	45.29	25.7	13.6	44.7	123.73	0.8512
IF062	2	2	89.25	14.17	15.82	40.24	23.39	12.67	32.75	69.19	0.8413
IF062	2	3	NA	NA	NA	NA	NA	NA	NA	NA	NA
IF063	1	1	143.13	25	17.45	43.45	22.32	13	42	114	0.8253
IF063	1	2	70.3	14.5	16.09	38.11	23.28	12.6	33.6	54.66	0.7937
IF063	1	3	NA	NA	NA	NA	NA	NA	NA	NA	NA
IF063	2	1	122.63	21.05	18.05	42.3	22.88	13.4	42.4	97.74	0.8283
IF063	2	2	111.46	19.92	17.55	41.83	24.12	13.2	38	87.28	0.8213
IF063	2	3	NA	NA	NA	NA	NA	NA	NA	NA	NA
IF064	1	1	127.65	14.71	19.85	38.08	18.86	11.4	42.4	108.41	0.8848
IF064	1	2	79.56	9.67	15.57	39.37	23.31	12.44	30.89	68.91	0.8785
IF064	1	3	NA	NA	NA	NA	NA	NA	NA	NA	NA
IF064	2	1	141.67	16.11	19.75	42.4	23.1	11	39	122.78	0.8863
IF064	2	2	106.14	11.86	18.39	40.5	23.14	12.29	35.57	94.18	0.8883
IF064	2	3	NA	NA	NA	NA	NA	NA	NA	NA	NA
IF065	1	1	162.94	23.53	15.15	49.55	24.56	13.6	35.8	135.76	0.8556
IF065	1	2	99.5	15.6	15.21	41.76	26.05	12.2	31.7	83.85	0.8432
IF065	1	3	85.36	15.93	13.98	42.31	25.68	12.2	30.3	63.43	0.8134
IF065	2	1	156.67	22.5	15.05	48.84	27.75	13.8	34.6	128.32	0.8564
IF065	2	2	105.79	16.21	14.09	44.48	27.19	14.2	29.7	90.87	0.8467
IF065	2	3	83.9	16.1	13.2	40.57	24.75	10.8	26.8	63.08	0.8081
IF066	1	1	199.23	24.62	19.53	45.9	23.77	13.2	42.2	168.73	0.8764
IF066	1	2	86.54	16.31	16.42	40.41	24.63	12.2	33.7	71.13	0.8116
IF066	1	3	75.09	14.82	14.26	40.42	24.08	11.4	29.2	58.26	0.8027
IF066	2	1	172.35	21.18	19.1	48.58	26.89	11.9	40.6	146.69	0.8771
IF066	2	2	114.33	20.17	17.55	41.59	24.68	11.8	35.2	92.74	0.8236
IF066	2	3	104.67	19.58	16.26	41.88	25.14	12.2	40.3	78.39	0.8129
IF067	1	1	156.92	25.38	16.93	47.04	25.89	13.6	36.3	127.41	0.8382
IF067	1	2	77.71	19.43	15.92	39.79	25.13	12	30.9	58.73	0.75
IF067	1	3	77.33	20.33	14.8	39.43	24.92	10	24.83	52.07	0.7371
IF067	2	1	138.57	26.43	18.25	46.84	27.67	12.4	39.2	109.21	0.8093
IF067	2	2	84.33	18.83	15.65	39.12	25.84	12.33	30.5	64.59	0.7767
IF067	2	3	74.75	19.38	14.64	38.95	24.27	11	25.63	53.46	0.7408
IF068	1	1	141.11	20.56	16.75	41.53	21.29	12	42.2	116.49	0.8543
IF068	1	2	72.9	16.6	16.38	37.26	24.7	12.8	35.8	56.43	0.7723
IF068	1	3	NA	NA	NA	NA	NA	NA	NA	NA	NA
IF068	2	1	136.67	23.33	17.76	40.01	21.93	11.6	42.3	109.25	0.8293
IF068	2	2	53.4	11.83	10.92	35.96	22.95	11.67	19.4	38.17	0.7784
IF068	2	3	NA	NA	NA	NA	NA	NA	NA	NA	NA
IF069	1	1	174.71	24.71	17.15	48.65	27.8	14	42.2	146.77	0.8586
IF069	1	2	83	18.58	15.9	41.67	28.04	13.2	34.9	65.43	0.7761
IF069	1	3	83.13	21.88	15.11	41.13	23.71	11.5	24.25	55.28	0.7368
IF069	2	1	168.33	25.56	17.2	48.22	31.47	12.8	41.8	138.21	0.8482
IF069	2	2	90.1	19.1	15.59	40.51	26.68	12.6	33	70.26	0.788
IF069	2	3	104.75	23.38	15.66	42.55	26.39	12.5	28.38	79.03	0.7768
IF070	1	1	126.67	22.22	17.85	43.58	25.81	10.8	37.2	102.26	0.8246
IF070	1	2	75.29	16.13	15.55	37.95	24.53	10.75	31.57	56	0.7858
IF070	1	3	92.25	19.88	16.03	39.03	24.29	10	32.75	64.05	0.7846
IF070	2	1	146.67	22.22	17.35	44.8	26.16	11.4	36.5	120.9	0.8485
IF070	2	2	70.43	15.71	15.86	38.07	25.26	11.71	24.71	55.1	0.7769
IF070	2	3	84.44	20.22	15.66	40.27	25.86	10.67	31.11	62.15	0.7605
IF071	1	1	148.82	22.94	18.25	44.29	24.51	13.6	41.7	119.08	0.8458
IF071	1	2	83.89	17.67	16.6	37.92	23.79	13.56	36	66.3	0.7894
IF071	1	3	88.63	18.88	16.49	39.01	23.61	12.5	29.88	62.87	0.787
IF071	2	1	165	22.5	18.66	41.85	22.65	13.2	44.4	138.94	0.8636
IF071	2	2	93	15.33	14.03	38.3	22.89	12.67	33.29	72.77	0.8351
IF071	2	3	115.7	24.4	18.03	43.24	23.66	13	37.7	86.48	0.7891
IF072	1	1	140	16.67	18.4	42.34	22.53	11.8	42.9	119.03	0.881
IF072	1	2	78.33	10	15.47	36.18	21.73	12.44	36.44	67.78	0.8723
IF072	1	3	96.33	13.58	16.16	37.9	21.72	12.2	37.2	75.05	0.859
IF072	2	1	138	16.67	19.12	39.01	19.33	11.8	44	116.54	0.8792
IF072	2	2	80.79	10.29	16.74	44.13	27.56	12.6	36.2	70.09	0.8727
IF072	2	3	67.27	11.82	15.89	35.91	21.49	11.2	34.2	51.96	0.8243
IF073	1	1	175.29	25.88	18.4	43.91	24.77	11.4	41.1	145.42	0.8523
IF073	1	2	NA	NA	NA	NA	NA	NA	NA	NA	NA
IF073	1	3	67.36	12.91	14.69	37.74	22.07	9.6	29.3	50.97	0.8084
IF073	2	1	166.88	26.25	19.05	42.86	20.59	10.4	44	134.57	0.8427
IF073	2	2	115.54	21	17.53	41.29	23.21	12	39	90.53	0.8182
IF073	2	3	103.9	20.5	17.08	39.97	23.44	10.2	37.2	75.82	0.8027
IF074	1	1	150	25.56	17.5	45.06	25.73	13.6	39.5	120.47	0.8296
IF074	1	2	83.27	18.09	16.09	37.67	24.12	13	34.1	64.73	0.7828
IF074	1	3	98.64	20.45	16.45	38.72	23.29	11.8	33.3	67.91	0.7926
IF074	2	1	160	25.88	18.35	45.9	26.43	13.8	41.7	128.04	0.8382
IF074	2	2	100.17	18.83	16.42	39.04	24.31	13.4	36.1	81.14	0.812
IF074	2	3	78.75	17.63	15.86	37.46	23.72	12	29.88	57.69	0.7762
IF075	1	1	205.88	31.18	18.72	49.46	29.94	14.2	43.2	166.28	0.8486
IF075	1	2	119	22.36	17.01	43.95	26.7	14.6	38.7	95.91	0.8121
IF075	1	3	133.33	23.5	16.15	44.18	28.95	13.4	41	96.95	0.8238
IF075	2	1	195.63	30.63	18.05	48.69	27.57	13.2	44.3	159.82	0.8435
IF075	2	2	124.91	21.64	17.22	43.99	26.71	14.4	38.6	98.65	0.8268
IF075	2	3	107.62	20.46	15.52	43.35	25.99	13.4	39.2	80.11	0.8099
IF076	1	1	146.67	27.5	17.95	43.85	23.48	13.4	37.1	115.43	0.8125
IF076	1	2	87.57	14	15.56	48.95	32.59	14.6	32.9	74.34	0.8401
IF076	1	3	95.73	20.64	15.24	39.52	25.53	12.2	31.6	68.1	0.7844
IF076	2	1	153.53	27.65	19.7	46.08	26.68	12.6	41.1	119.66	0.8199
IF076	2	2	88.4	19.1	15.61	39.54	25.23	13	30.5	69.66	0.7839
IF076	2	3	76.89	16.44	14.93	37.9	22.66	11.33	28.67	54.82	0.7861
IF077	1	1	156.88	18.75	19.58	43.13	21.72	13.2	43.6	133.23	0.8805
IF077	1	2	81	13	16.47	35.41	21.63	12.67	34.5	NA	0.8395
IF077	1	3	NA	NA	NA	NA	NA	NA	NA	NA	NA
IF077	2	1	141.58	15.79	19.95	42.89	24.71	13.8	43.8	121.84	0.8885
IF077	2	2	62.8	12.6	16.06	35.98	22.63	13.2	33	50.17	0.7994
IF077	2	3	NA	NA	NA	NA	NA	NA	NA	NA	NA
IF078	1	1	218.46	36.92	22.7	48.67	29.7	13.2	46.4	173.73	0.831
IF078	1	2	55.18	14.55	16.4	37.43	26.95	13.56	31.44	40.78	0.7364
IF078	1	3	106	21.71	18.23	41.43	26.39	13.2	38.5	80.89	0.7951
IF078	2	1	180.71	30	20.6	47.01	27.38	12.8	46.3	144.49	0.834
IF078	2	2	103.6	22	17.36	41.65	28.66	14.2	32.5	80.32	0.7876
IF078	2	3	86.77	18.15	16.74	39.36	20.46	13	37.7	56.3	0.7908
IF079	1	1	NA	NA	NA	NA	NA	NA	NA	NA	NA
IF079	1	2	NA	NA	NA	NA	NA	NA	NA	NA	NA
IF079	1	3	NA	NA	NA	NA	NA	NA	NA	NA	NA
IF079	2	1	NA	NA	NA	NA	NA	NA	NA	NA	NA
IF079	2	2	NA	NA	NA	NA	NA	NA	NA	NA	NA
IF079	2	3	NA	NA	NA	NA	NA	NA	NA	NA	NA
IF080	1	1	215	35	21.08	44.83	24.48	13	43	174.14	0.8372
IF080	1	2	67.57	16.4	19.29	36.34	23.39	11.8	29.57	43.89	0.7573
IF080	1	3	129.5	21.5	19.05	42.35	25.93	12	37.5	104.27	0.834
IF080	2	1	255	36.67	22	50.15	27.9	13	43	192.91	0.8562
IF080	2	2	92.5	22	18.13	40.49	25.56	13	28.5	68.37	0.7622
IF080	2	3	75	17	15.85	40.67	22.96	12.5	29.5	53.38	0.7733
IF081	1	1	173.33	27.78	18.6	45.93	24.83	12.2	41.5	141.75	0.8397
IF081	1	2	82.82	16.45	16.08	38.06	23.52	12.4	35.6	67.29	0.8013
IF081	1	3	73.36	16.14	16.4	36.55	21.81	11	36.6	54.78	0.7799
IF081	2	1	182.78	27.78	19.55	45.05	26.1	11.8	43.3	148.15	0.848
IF081	2	2	92.79	15.93	15.74	38.9	23.21	12	36.5	78.02	0.8283
IF081	2	3	89.3	17.5	15.58	38.26	23.24	12.2	36.8	69.07	0.804
IF082	1	1	161.11	22.78	17.56	45.83	25.33	13	40.4	133.11	0.8586
IF082	1	2	62	13.71	12.76	38.79	24.92	12.57	23.57	47.36	0.7788
IF082	1	3	NA	NA	NA	NA	NA	NA	NA	NA	NA
IF082	2	1	178.24	23.53	18.6	47	27.09	12.8	40.9	148.77	0.868
IF082	2	2	88.54	15.46	15.97	40.72	24.43	13.2	36.8	73.25	0.8254
IF082	2	3	NA	NA	NA	NA	NA	NA	NA	NA	NA
IF083	1	1	202.73	31.82	20.37	40.19	24.17	13	45.5	165.74	0.843
IF083	1	2	NA	NA	NA	NA	NA	NA	NA	NA	NA
IF083	1	3	128.75	24.25	19.35	41.25	23.9	11	37.75	101.72	0.8117
IF083	2	1	205	30.71	20.35	46.6	24.31	13.2	43.9	170.13	0.8502
IF083	2	2	103.45	18.36	17.34	39.27	24.08	12.4	34.3	82.42	0.8225
IF083	2	3	NA	NA	NA	NA	NA	NA	NA	NA	NA
IF084	1	1	140	24.12	17.7	43.64	24.39	12.6	40.2	111.97	0.8277
IF084	1	2	83.08	16.08	15.57	37.75	24.1	13	33	66.57	0.8064
IF084	1	3	91.71	17.36	15.6	38.98	22.9	12.4	30.8	66.94	0.8107
IF084	2	1	154.12	28.24	18.87	45.69	27.12	12.8	41	121.05	0.8168
IF084	2	2	68.43	14.43	15.21	37.53	24.59	12.6	33.2	54.91	0.7891
IF084	2	3	87.73	19.09	16.26	37.97	24.13	11.8	34.5	66.34	0.7824
IF085	1	1	158.24	18.82	17.95	46.61	25.88	12.6	43	132.2	0.881
IF085	1	2	78.33	12	15.49	38.88	24.03	13.33	33.56	65.25	0.8468
IF085	1	3	78.18	14.36	15.62	37.88	22.6	12	36	61.54	0.8163
IF085	2	1	181.88	20.63	18.78	47.75	24.51	13.6	45.7	155.63	0.8866
IF085	2	2	70.18	9.36	15.29	37.66	20.55	12	34.4	62.23	0.8666
IF085	2	3	89.3	15.7	15.71	39.35	23.43	12.4	35.7	71.14	0.8242
IF086	1	1	173.53	24.71	19.9	46.64	24.35	11.8	41.3	144.67	0.8576
IF086	1	2	91.78	19	17.06	40.42	26.2	13.8	26	70.26	0.793
IF086	1	3	74	14.13	14.23	36.84	20.07	11.25	28.38	57.94	0.8091
IF086	2	1	186.11	29.44	19.6	47.79	24.13	12.4	40.3	151.75	0.8418
IF086	2	2	85	22.5	15.14	39.67	26.88	13	21.13	60.54	0.7353
IF086	2	3	99.69	21.38	16.37	43.59	26.83	12.4	30.1	71.71	0.7855
IF087	1	1	235.29	32.94	21	49	26.84	14.4	46	192.24	0.86
IF087	1	2	142.69	22.77	18.87	44.3	27.2	16.8	38.6	121.04	0.8404
IF087	1	3	163.67	28.42	18.7	45.05	23.2	15	38.8	111.69	0.8264
IF087	2	1	218.33	30	20.64	46.06	22.52	15.4	45.8	180.45	0.8626
IF087	2	2	154.93	23	18.48	45.53	26.89	15	39.8	132.54	0.8515
IF087	2	3	181.92	32.31	20.63	43.96	24.57	15.4	45.8	147.71	0.8224
IF088	1	1	145.56	20	17.26	40.96	20.98	12.6	43	119.57	0.8626
IF088	1	2	84.31	16	16.92	37.63	24.81	12.4	36.9	68.03	0.8102
IF088	1	3	104.88	20.75	15.54	39.13	23.99	12.5	33.25	74.72	0.8021
IF088	2	1	171.33	21.33	16.8	44.84	24.37	13	42.1	144.59	0.8755
IF088	2	2	98.67	17.17	16.4	38.61	23.66	12.6	38.2	82.97	0.826
IF088	2	3	92.56	19.22	15.97	38.1	21.82	12.44	35.78	66.91	0.7923
IF089	1	1	190	21	18.65	50.67	28.33	15	44.3	163.89	0.8895
IF089	1	2	86.69	14.31	15.33	39.82	24.42	15.4	39.6	70.53	0.835
IF089	1	3	108.14	18.43	15.61	43	25.44	15.8	41.1	87.13	0.8296
IF089	2	1	215	22.78	18.85	51.8	29.49	15.6	44.1	185.41	0.8941
IF089	2	2	123.42	18.42	16.78	42.88	26.02	15.2	42	103.23	0.8508
IF089	2	3	89.86	16.79	14.88	41.08	21.8	14.8	40.8	68.39	0.8132
IF090	1	1	206.67	30	20.25	41.6	20.85	12	39.5	171.53	0.8548
IF090	1	2	100.14	17.29	15.03	40.93	24.95	15.14	30.86	81.89	0.8274
IF090	1	3	171.17	23.67	15.82	49.68	28.69	17.2	38.7	124.15	0.8617
IF090	2	1	NA	NA	21.25	56.8	34.25	16	46.5	NA	NA
IF090	2	2	173.14	21.43	16.56	49.38	28.1	18	40	147.04	0.8762
IF090	2	3	173.08	29.08	14.98	52.01	28.02	17.8	38	114.69	0.832
IF091	1	1	176.47	27.65	19.65	44.64	25.53	12.2	43.5	143.11	0.8433
IF091	1	2	75.5	14.63	15.48	37.27	22.75	12.75	29.75	60.73	0.8063
IF091	1	3	NA	NA	NA	NA	NA	NA	NA	NA	NA
IF091	2	1	165.29	25.88	19.5	45.7	26.22	12.4	41.8	135.36	0.8434
IF091	2	2	98.33	19.25	16.91	40.45	26.67	13.2	33.1	79.68	0.8042
IF091	2	3	NA	NA	NA	NA	NA	NA	NA	NA	NA
IF092	1	1	150	20	19.5	40.25	20.5	13	45	125.54	0.8667
IF092	1	2	85.69	17.23	15.99	41.99	25.37	15	35.5	68.18	0.7989
IF092	1	3	127	20.08	16.22	44.97	24.23	14.8	37.2	90.45	0.8419
IF092	2	1	253.33	40	21.33	49.83	27.5	14	44	207.38	0.8421
IF092	2	2	98.18	18	16.32	42.17	25.54	14.6	34.6	79.11	0.8167
IF092	2	3	113	18.17	16.56	41.76	23.21	14	37.9	84.33	0.8392
IF093	1	1	143.13	16.88	18.55	43.94	23.84	14.6	46.9	120.82	0.8821
IF093	1	2	95.56	16.22	16.64	37.91	23.68	12.89	35.67	78.23	0.8302
IF093	1	3	84	15.67	16.18	38.11	19.24	13.67	33.33	61.37	0.8135
IF093	2	1	170.67	22	18.9	44.85	23.98	14.2	44.5	144	0.8711
IF093	2	2	98.67	13.67	15.4	45.1	28.62	14.67	38.17	75.53	0.8615
IF093	2	3	96.1	16.6	15.9	37.81	21.28	13.2	35.3	76.3	0.8273
IF094	1	1	186.92	23.85	18.65	43.61	21.65	14.6	43.7	156.63	0.8724
IF094	1	2	88.9	17	15.59	37.99	23.65	14.6	33	70.48	0.8088
IF094	1	3	60	14.33	14.14	35.32	19.71	12	30.44	42.43	0.7611
IF094	2	1	152.35	20.59	18.9	45.76	25.9	15	40.2	125.18	0.8649
IF094	2	2	70	13.88	13.94	37.74	23.38	14.25	26.88	55.96	0.8018
IF094	2	3	79.88	17.38	14.63	37.59	22.53	14.75	33.75	57.03	0.7825
IF095	1	1	201.88	29.44	17.38	50.5	28.33	14.2	41.3	164.43	0.8541
IF095	1	2	65.75	17.5	13.93	40.53	26.76	13.6	24.7	48.39	0.7338
IF095	1	3	72.08	18.08	14.74	39.42	23.49	12.4	27.6	52.88	0.7491
IF095	2	1	188.89	30	17.9	50.21	31.97	13.6	37.6	151.68	0.8412
IF095	2	2	95.36	20.91	15.07	42.6	27.2	13.4	33.6	76.92	0.7807
IF095	2	3	108.18	25.27	16.81	42.66	27.07	12.8	33	76.11	0.7664
IF096	1	1	NA	NA	NA	NA	NA	NA	NA	NA	NA
IF096	1	2	116.17	26	15.98	45.18	28.73	14.67	27.5	88.28	0.7762
IF096	1	3	NA	NA	NA	NA	NA	NA	NA	NA	NA
IF096	2	1	210	35	17.25	46.1	25.15	14	38.5	168.9	0.8333
IF096	2	2	119.13	23.75	15.58	44.5	26.98	14.75	28.75	94.04	0.8006
IF096	2	3	NA	NA	NA	NA	NA	NA	NA	NA	NA
IF097	1	1	117.89	15.79	14.91	41.27	21.65	15.8	34.1	97.59	0.8661
IF097	1	2	81.71	16.36	15.72	45.64	30.8	14.6	33.4	64.14	0.7998
IF097	1	3	NA	NA	NA	NA	NA	NA	NA	NA	NA
IF097	2	1	143.89	18.89	16.4	46.37	25.49	15.2	37.7	119.91	0.8687
IF097	2	2	68.82	12	14.5	37.56	21.99	14.6	31.6	56.29	0.8256
IF097	2	3	NA	NA	NA	NA	NA	NA	NA	NA	NA
IF098	1	1	158.24	22.35	18.4	43.43	23.25	13.8	41.5	130.98	0.8587
IF098	1	2	86.83	16.83	17.06	37.5	23.69	13.4	36.8	70.28	0.8061
IF098	1	3	106.63	19.75	17.09	38.18	23.63	13.5	38.75	81.8	0.8148
IF098	2	1	154.38	21.88	18.5	43.09	23.35	13.6	42.4	127.11	0.8583
IF098	2	2	102.14	17.36	17.65	39.75	23.18	13.8	37.6	81.83	0.8301
IF098	2	3	79	15.93	16.87	36.05	21.94	12.8	39.6	60.03	0.7984
IF099	1	1	209.41	36.47	18.65	51.8	28.57	13.4	35.6	168.01	0.8258
IF099	1	2	113.4	17.73	16.47	46.98	27.31	14.4	34	96.45	0.8436
IF099	1	3	147.07	23.86	15.65	47.58	23.23	13.6	32.3	104.76	0.8378
IF099	2	1	241.76	41.18	19.86	52.46	29.39	13.6	39.4	192.54	0.8297
IF099	2	2	150.79	21.86	16.57	47.91	27.52	13.8	32.8	130.28	0.855
IF099	2	3	206.92	36	18.77	49.76	27.18	13.8	39	143.31	0.826
IF100	1	1	178.24	29.41	17.6	49.19	27.02	13.2	40.4	145.36	0.835
IF100	1	2	87.83	20	17.53	40.64	25.82	12.67	33	65.62	0.7723
IF100	1	3	55	18	11.98	38.44	22.77	11.5	15.75	34.05	0.6727
IF100	2	1	171.25	26.47	16.95	49.43	27.53	12.8	36.4	138.47	0.8454
IF100	2	2	68.92	19.08	16.04	39.45	24.85	12.6	25	49.2	0.7231
IF100	2	3	80.8	23.8	15.82	42.85	25.21	12	23	49.88	0.7054
IF101	1	1	NA	NA	NA	NA	NA	NA	NA	NA	NA
IF101	1	2	NA	NA	NA	NA	NA	NA	NA	NA	NA
IF101	1	3	68	11	12.2	37.76	24.14	16	30	NA	0.8382
IF101	2	1	NA	NA	NA	NA	NA	NA	NA	NA	NA
IF101	2	2	NA	NA	13.4	37.51	23.3	14	27	NA	NA
IF101	2	3	28.25	6	10.75	29.58	19.35	13	17.75	NA	0.7876
IF102	1	1	267.65	26.47	22.45	48.16	23.72	14.8	47.3	233.46	0.9011
IF102	1	2	158.07	21.5	18.87	42.25	24.37	14.8	42.9	137.84	0.864
IF102	1	3	NA	NA	NA	NA	NA	NA	NA	NA	NA
IF102	2	1	264.44	27.22	22.7	47.15	21.87	15.2	49.8	227.71	0.8971
IF102	2	2	191.86	24.14	20.95	45.4	24.97	14.8	44.5	155.92	0.8742
IF102	2	3	NA	NA	NA	NA	NA	NA	NA	NA	NA
IF103	1	1	145	17.86	17.3	42.31	20.41	13.4	41	122.12	0.8768
IF103	1	2	98.22	17.44	16.17	38.71	23.62	14.67	35.56	78.43	0.8224
IF103	1	3	107.1	18.9	14.64	40.88	20.5	14.2	31.4	78.44	0.8235
IF103	2	1	143.57	20	18.27	41.31	21.09	13.6	43.8	119.33	0.8607
IF103	2	2	102.92	16.33	15.98	40.23	23.92	13.8	37	83.36	0.8413
IF103	2	3	83.4	11.7	14.19	38.44	22.44	13.8	31.9	66.3	0.8597
IF104	1	1	190	27.78	21.75	42.63	21.65	13.2	48.5	157.13	0.8538
IF104	1	2	117.23	22.77	19.95	41.68	26.33	14.4	33.9	92.92	0.8058
IF104	1	3	103.2	18.8	16.79	39.96	22.34	12	35.6	75.15	0.8178
IF104	2	1	203.68	30.53	21.2	45.42	25.05	13.4	48.2	168.12	0.8501
IF104	2	2	116.44	23.22	19.46	39.96	25.71	14	34.11	89.27	0.8006
IF104	2	3	125.71	22.36	19.6	40.93	21.9	13	41.3	92.37	0.8222
IF105	1	1	207.27	26.36	17.95	46.94	24.37	12.4	41.2	175.86	0.8728
IF105	1	2	77.1	13	14.41	37.45	24.55	12.4	31.5	64.21	0.8314
IF105	1	3	130.75	22.25	17.7	42.82	26.24	12.5	44.5	97.68	0.8298
IF105	2	1	233.33	31.11	18.83	49.08	25.84	12.44	43.78	197.4	0.8667
IF105	2	2	91.38	14.69	16.29	50.49	33.58	14	37.3	74.11	0.8392
IF105	2	3	114.36	19.36	16.08	41.05	24.37	12.6	37.7	90.85	0.8307
IF106	1	1	169.44	26.67	20.4	44.07	23.03	13.8	44.6	138.3	0.8426
IF106	1	2	114.3	18.5	18.03	40.34	23.86	13.6	38.6	92.9	0.8381
IF106	1	3	137.58	22.17	19.2	40.9	21.29	14	40	101.13	0.8389
IF106	2	1	190.59	28.33	21.35	42.44	21.39	13.8	46.7	154.61	0.8513
IF106	2	2	114.6	19.2	18.97	38.54	23.28	13.2	41.1	93.35	0.8325
IF106	2	3	78.79	14.29	15.56	37.1	19.12	12.8	31.4	61.17	0.8187
IF107	1	1	NA	NA	NA	NA	NA	NA	NA	NA	NA
IF107	1	2	93	15.67	14.63	39.71	25	13.33	37.33	76.16	0.8315
IF107	1	3	116	19	16	43.34	26.17	14	39	NA	0.8362
IF107	2	1	105	17.5	14.75	42.3	22.03	14	28.25	84.75	0.8333
IF107	2	2	87	12.64	12.98	39.27	23.5	13.4	27.3	71.87	0.8548
IF107	2	3	NA	NA	NA	NA	NA	NA	NA	NA	NA
IF108	1	1	110.53	14.21	16.35	40	19.92	15.8	40.9	92.51	0.8714
IF108	1	2	93.27	15.36	15.71	40.66	24.59	16	34.4	77.46	0.8353
IF108	1	3	89.6	15.8	14.62	40.31	24.57	16.4	30.8	68.91	0.8237
IF108	2	1	138	18	17.4	44.74	23.71	16	40.3	114.98	0.8696
IF108	2	2	46.33	10.5	9.93	35.27	22.97	13.8	18.56	31.92	0.7734
IF108	2	3	72.56	15.11	13.74	38.51	23.2	16.67	32.22	55.2	0.7917
IF109	1	1	130	20	16.55	40.77	21.86	13.6	40.4	105.84	0.8462
IF109	1	2	94.31	16.69	15.52	47.67	34.26	15.4	33.5	77.39	0.823
IF109	1	3	101.17	22.33	14.39	39.78	22.93	16	33.8	71.32	0.7792
IF109	2	1	138.82	22.94	16.55	44.72	26.93	14.6	41	112.92	0.8347
IF109	2	2	99.42	22.5	16.18	41.76	28.05	15.6	32.9	77.72	0.7737
IF109	2	3	79.2	20.8	15.21	38.15	24.94	14.8	36	55.25	0.7374
IF110	1	1	204.17	30	19.3	47.71	27.03	13.8	46.2	168.6	0.8531
IF110	1	2	82.7	20.1	16.26	39.27	24.43	13.4	30.5	61.62	0.757
IF110	1	3	NA	NA	NA	NA	NA	NA	NA	NA	NA
IF110	2	1	190.59	28.24	19	48	28.25	13	46.1	157.16	0.8519
IF110	2	2	101.22	21.56	15.91	39.47	24.87	13.44	30.89	78	0.787
IF110	2	3	NA	NA	NA	NA	NA	NA	NA	NA	NA
IF111	1	1	183.33	26	19.6	44.5	24.43	13	44.5	152.39	0.8582
IF111	1	2	90.5	15.88	16.69	41.17	26.37	12.75	38.13	74.19	0.8246
IF111	1	3	97.64	18.21	14.75	41.85	25.42	13.6	32.5	69.85	0.8135
IF111	2	1	NA	NA	NA	NA	NA	NA	NA	NA	NA
IF111	2	2	113.93	20.5	17.47	42.91	27.19	13	36.7	94.62	0.8201
IF111	2	3	102.25	21.83	16.17	42.46	27.83	12.6	38.9	76.08	0.7865
IF112	1	1	154.71	21.18	16.08	43.55	21.07	13.6	35.1	129.1	0.8631
IF112	1	2	103.14	16.21	15.44	39.45	24.35	14.6	32.2	86.78	0.8428
IF112	1	3	114.93	16.79	13.88	41.6	22.14	13.2	32.3	85.88	0.8539
IF112	2	1	180	25.29	15.75	46.07	25.56	14.4	33.8	148.59	0.8595
IF112	2	2	83.63	13	12.94	37.88	23.14	13.5	28.88	71.04	0.8445
IF112	2	3	75.25	14.5	12.96	35.74	19.12	12.6	31.6	56.72	0.8073
IF113	1	1	143.33	24.44	17.65	43.53	24.62	13	36.8	114.74	0.8295
IF113	1	2	NA	NA	NA	NA	NA	NA	NA	NA	NA
IF113	1	3	NA	NA	NA	NA	NA	NA	NA	NA	NA
IF113	2	1	152.22	25.56	18.26	43.06	20.77	13.6	38.4	121.14	0.8321
IF113	2	2	NA	NA	16.4	NA	18.57	12	NA	NA	NA
IF113	2	3	NA	NA	NA	NA	NA	NA	NA	NA	NA
IF114	1	1	191.18	32.94	18.7	45.02	23.75	15.4	40.5	152.07	0.8277
IF114	1	2	102.67	21.92	16.19	39.57	24.5	15.6	35.1	80.94	0.7865
IF114	1	3	NA	NA	NA	NA	NA	NA	NA	NA	NA
IF114	2	1	218	35.33	18.95	47.8	27.55	16.6	39.9	175.13	0.8379
IF114	2	2	150.67	24.67	16.96	44.07	26.43	15.8	39	120.73	0.8363
IF114	2	3	NA	NA	NA	NA	NA	NA	NA	NA	NA
IF115	1	1	151.76	22.35	15.65	48.24	25.63	16.2	38.1	123.62	0.8527
IF115	1	2	77.08	14.92	15.61	45.76	31.3	14.4	36.2	60.94	0.8065
IF115	1	3	73.25	13.25	13.86	36.26	18.07	13.2	30.5	53.23	0.8191
IF115	2	1	143.13	21.25	14.7	48.12	26.48	14	38	117.91	0.8515
IF115	2	2	113.83	16.67	15.71	42.29	24.11	14.2	36.5	97.45	0.8536
IF115	2	3	116.86	21.29	15.91	42.35	25.75	14	34.43	91.4	0.8178
IF116	1	1	162.63	16.32	19	45.49	22.71	12.6	42.7	141.38	0.8997
IF116	1	2	95.5	14.25	17.16	40	23.59	13	37.2	80.12	0.8508
IF116	1	3	51.89	11.11	13.18	31.98	18.19	12.89	25.33	38.63	0.7859
IF116	2	1	156.25	14.38	18.05	44.42	21.21	13.4	40.4	136.84	0.908
IF116	2	2	100.77	15.23	17.21	41.21	24.19	12.8	35.1	86.93	0.8489
IF116	2	3	91.86	16.14	17.19	39.25	23.11	13.14	33.86	73.7	0.8243
IF117	1	1	224.29	23.57	21.5	49.71	28.75	14.4	46.1	193.25	0.8949
IF117	1	2	57	13.5	15.12	38.46	26.12	13	27	43.85	0.7632
IF117	1	3	111.54	15.46	14.87	43.45	22.65	13.4	36.9	85.97	0.8614
IF117	2	1	185.29	20.59	19.2	49.38	26.81	14	43.1	161.07	0.8889
IF117	2	2	114.63	21.5	16.46	44.51	27.48	14.5	32.5	90.58	0.8124
IF117	2	3	131.22	22.56	17.42	44.92	27.53	13.33	41.67	102.2	0.8281
IF118	1	1	200	24.44	19.69	47.56	24.11	12.25	44.13	167.18	0.8778
IF118	1	2	NA	NA	NA	NA	NA	NA	NA	NA	NA
IF118	1	3	128.93	21.21	19.03	44.15	23.87	15.4	42.9	94.14	0.8355
IF118	2	1	174.55	25.45	18.3	47.29	25.81	12.6	40.5	145.19	0.8542
IF118	2	2	108.88	19.33	15.93	40.63	26.02	12.67	31.5	88.29	0.8224
IF118	2	3	129	32	18	42.6	24.39	12	32	92.21	0.7519
IF119	1	1	145	17.22	17.05	43.84	20.21	13	39.4	124.06	0.8812
IF119	1	2	65.18	13.45	13.71	36.71	22.43	12.4	24.9	50.83	0.7936
IF119	1	3	79.54	13.38	14.32	38.24	21.09	13.4	33.4	60.07	0.8317
IF119	2	1	150.59	18.24	17.65	44.16	23.86	13.4	38.1	128.97	0.8789
IF119	2	2	66.71	12	11.23	36.44	22	13	23.14	52.14	0.8201
IF119	2	3	54.14	9.14	11.81	34.79	18.94	12	28.71	41.81	0.8311
IF120	1	1	175.33	21.33	18.75	46.95	24.42	14	43.9	149.52	0.8783
IF120	1	2	88.5	12.71	16.04	39.23	22.93	13.43	33.17	73.84	0.8563
IF120	1	3	128.33	16.17	16.54	44.23	22.43	14.2	35.8	97.91	0.874
IF120	2	1	171.76	22.35	18.95	46.58	25.37	14.2	43	145.42	0.8699
IF120	2	2	95.11	15.22	16.97	40.21	23.48	13.33	31.56	79.84	0.84
IF120	2	3	129.22	18.56	17.1	42.99	21.82	12.67	38.78	94.93	0.8564
IF121	1	1	211.18	24.12	19.05	47.55	27.15	15	44.3	180.1	0.8858
IF121	1	2	97.69	13.31	15.69	38.13	23.17	14.2	39.9	85.51	0.8638
IF121	1	3	88.25	16.63	15.36	38.47	20.33	13.5	35.38	63.07	0.8116
IF121	2	1	176.11	21.11	18.85	44.51	22.88	15.6	44.8	148.51	0.8801
IF121	2	2	93.92	14	16	39.25	24.43	15	37.1	78.99	0.8509
IF121	2	3	NA	NA	NA	NA	NA	NA	NA	NA	NA
IF122	1	1	199.38	25.63	18.95	48.9	26.94	13.4	44	167.89	0.8715
IF122	1	2	97.93	20.43	16.98	47.58	31.67	13.4	35.7	76.6	0.7914
IF122	1	3	120.91	22.27	16.26	42.55	23.87	14.2	39.8	91.1	0.8158
IF122	2	1	198.13	25.63	19	47.37	25.57	12.6	44.7	166.98	0.8707
IF122	2	2	109.62	20	16.22	42.49	25.02	13.6	36.6	86.96	0.8175
IF122	2	3	84.36	16.71	14.58	38.63	21.01	12.6	36.3	64.53	0.8019
IF123	1	1	173.33	20	17.95	46.13	24.65	14.4	45.1	146.56	0.8846
IF123	1	2	82.27	13	15.55	39.39	23.86	13.8	34.6	67.42	0.842
IF123	1	3	109.8	21.2	16.84	39.81	22.89	14	44.2	82.73	0.8069
IF123	2	1	187.69	21.43	18.8	43.68	22.24	14.6	46.4	158.68	0.8858
IF123	2	2	68.11	12.73	14.92	37.19	23.63	14.6	29.89	51.43	0.8131
IF123	2	3	NA	NA	NA	NA	NA	NA	NA	NA	NA
IF124	1	1	135.29	21.76	17.8	41.66	21.1	12	36	110.36	0.8391
IF124	1	2	53.17	11.33	14.16	33.84	21.1	12.4	29.3	42.85	0.7868
IF124	1	3	109.09	17.82	16.16	39.35	22.38	11.6	31.4	80.27	0.8367
IF124	2	1	141.67	23.33	17.6	42.54	24.54	11.8	35.8	113.79	0.8353
IF124	2	2	70.92	13.54	15.83	36.34	21.72	12.2	31	55.85	0.8091
IF124	2	3	51.33	10.67	13.92	34.35	20.86	9.78	21.56	39.35	0.7922
IF125	1	1	173.89	22.78	19.05	45.24	25.48	13	40	145.05	0.869
IF125	1	2	97	15.75	14.45	41.52	24.03	15.5	37.5	80.73	0.8376
IF125	1	3	83.42	16.92	15.38	39.29	21.54	13.2	34.2	61.87	0.7972
IF125	2	1	157.33	18.67	18.35	42.8	22	13.6	44.5	133.75	0.8814
IF125	2	2	83.7	18.5	15.54	38.2	23.37	14.2	33	63.84	0.779
IF125	2	3	67.08	13.77	13.96	36.63	19.86	12.6	31.6	50.86	0.7947
IF126	1	1	164	25.33	16.3	47.45	25.99	12.6	43	134.88	0.8455
IF126	1	2	83.8	16.2	16.2	36.72	21.66	11.4	34.3	66.74	0.8067
IF126	1	3	86.5	17.25	16.6	37.57	23.56	10.8	32.8	63.65	0.8006
IF126	2	1	151.88	22.94	16.5	43.34	23.73	12	39.4	121.05	0.8489
IF126	2	2	107.29	18	16.1	39.67	24.28	12	36.71	85.13	0.8322
IF126	2	3	51.2	11.9	13.13	34.37	21.37	10.4	21.1	38.08	0.7676
IF127	1	1	155	18.89	18.5	45.76	24.56	14	43	129.62	0.8781
IF127	1	2	96.55	16.38	17.04	40	25.68	13.8	32.8	76.64	0.8303
IF127	1	3	104.31	17.46	16.04	42.25	23.88	13.8	31.9	75.81	0.8326
IF127	2	1	165.56	20	19	46.48	23.27	15	43.4	139.29	0.8792
IF127	2	2	91.92	16.83	17.03	40.45	25.26	14	36.1	72.07	0.8169
IF127	2	3	74.79	13.64	15.56	39.09	23.96	12.2	33.3	56.75	0.8176
IF128	1	1	135.79	15.79	18.05	44.21	23.72	13	43.3	116.79	0.8837
IF128	1	2	71.43	16.29	16.01	37.59	24.21	13.14	26.29	53.35	0.772
IF128	1	3	68.33	21.33	16.4	41.94	26.81	12.67	17.67	42.47	0.6878
IF128	2	1	122.5	15.63	17.7	42.2	24.73	13.2	42.2	104.08	0.8724
IF128	2	2	93.18	16.36	17.65	45.47	31.05	12.4	35.8	77.8	0.8244
IF128	2	3	NA	17.67	14.93	NA	22.56	11.33	NA	NA	NA
IF129	1	1	135.26	22.63	16.15	43.33	23.6	13.8	38.6	109.88	0.8327
IF129	1	2	65.82	14.23	13.67	37.32	25.44	13.8	24.5	49.06	0.7838
IF129	1	3	59.88	14.38	13.74	36.08	23.81	12.25	23.5	41.87	0.7599
IF129	2	1	165	26.11	16.55	43.03	27.21	14	36.5	134.04	0.8418
IF129	2	2	75.69	18.43	15.6	51.78	38.82	14	29.6	53.77	0.7565
IF129	2	3	70.46	15.69	14.56	38.69	22.38	12.2	29.3	50.34	0.7773
IF130	1	1	195.56	28.33	20.92	47.68	27.03	13	41.1	160.13	0.8551
IF130	1	2	93.91	18	17.78	38.95	24.36	12.4	35.7	76.17	0.8083
IF130	1	3	92.54	20.23	16.99	39.94	24.1	11.6	32.2	64.07	0.7814
IF130	2	1	189.44	30.56	20.43	45.14	23.99	13	41.5	154.27	0.8387
IF130	2	2	136.5	21.07	19.72	48.89	33.59	12	37.7	115.97	0.8456
IF130	2	3	159.8	30.9	19.37	44.42	26.93	12	38.6	112.66	0.8066
IF131	1	1	185.56	24.44	20.4	46.2	26.56	13.2	39.7	155.77	0.8683
IF131	1	2	108.5	14.79	18.3	40.57	24.24	13	38.4	92.03	0.8637
IF131	1	3	125.93	16.57	17.84	40.55	20.87	12.8	39.1	97.61	0.8684
IF131	2	1	185	25	18.75	34.25	21.5	14	39.5	154.79	0.8649
IF131	2	2	91.9	16.5	18.78	40.47	25.66	14.2	31.56	73.91	0.8205
IF131	2	3	98.5	14.57	17.19	39.35	23.11	12.6	38.2	76.96	0.8521
IF132	1	1	145.45	24.55	15.7	49.18	28.57	14.4	38.4	116.97	0.8313
IF132	1	2	91.54	17.29	16.29	42.17	25.89	13.8	35.8	71.91	0.8112
IF132	1	3	NA	NA	NA	NA	NA	NA	NA	NA	NA
IF132	2	1	144	30	17.2	43.76	25.62	14.4	29.8	108.76	0.7917
IF132	2	2	85.5	18.67	15.83	40.6	27.02	13.67	33.83	66.76	0.7817
IF132	2	3	NA	NA	NA	NA	NA	NA	NA	NA	NA
IF133	1	1	171.25	35	21.6	43.71	26.12	12	42.1	132.21	0.7956
IF133	1	2	66.6	17.7	17.14	36.45	23.32	12.8	32.3	49.95	0.7342
IF133	1	3	56.33	13.5	15.2	33.65	16.84	11.6	28.3	42.14	0.7604
IF133	2	1	165.29	28.82	21.76	43.62	26.39	13.4	43.8	130.68	0.8256
IF133	2	2	96.69	20.77	19.6	39.68	24.38	12	35.1	73.54	0.7852
IF133	2	3	83.08	19	18.66	36.07	19.57	10.8	32.9	58.68	0.7713
IF134	1	1	191.33	22	17.3	47.73	23.37	12.8	45.7	163.72	0.885
IF134	1	2	94.75	17	16.29	39.12	22.47	13	40.5	76.71	0.8206
IF134	1	3	89.82	16.55	15.77	38.15	21.32	12.4	38	68.17	0.8158
IF134	2	1	184.44	22.22	17.75	46.74	24.1	12.8	44	156.47	0.8795
IF134	2	2	85.77	16.54	15.24	39.44	22.78	13.4	34.3	67.82	0.8072
IF134	2	3	78.23	15.62	16.14	38.16	21.76	12	37.3	58.25	0.8004
IF135	1	1	180	25.88	17.55	49.07	27.59	12.6	40.2	148.56	0.8562
IF135	1	2	103.1	22	17.05	42.77	26.46	12.2	32.4	79.73	0.7866
IF135	1	3	68.67	19.33	14.4	41.59	24.3	13	19.5	44.85	0.7184
IF135	2	1	178.24	26.47	17.28	49.72	25.46	14.2	38.9	146.29	0.8515
IF135	2	2	NA	NA	NA	NA	NA	NA	NA	NA	NA
IF135	2	3	106.18	25	16.63	45.82	27.46	12	26.7	72.55	0.7646
IF136	1	1	203.53	23.53	17.45	49.3	27.08	14.8	41.6	173.51	0.8844
IF136	1	2	82.45	16.18	15.56	47.47	32.56	14	30.9	66.39	0.8037
IF136	1	3	NA	NA	NA	NA	NA	NA	NA	NA	NA
IF136	2	1	174.67	20.67	16.15	49.5	25.99	15.6	39.9	149.25	0.8817
IF136	2	2	124.4	18.4	16.58	44.37	25.83	13.4	36	102.92	0.8521
IF136	2	3	113.57	24	16.04	45.73	27.89	13.43	30.29	87.09	0.7887
IF137	1	1	216.11	30.56	20.72	48.05	25.7	12.6	45.6	180.38	0.8586
IF137	1	2	106.62	20.15	18.03	42.34	26.52	12.6	40.4	86.06	0.811
IF137	1	3	79.4	16.8	15.12	37.4	20.35	12	35.2	60.36	0.7884
IF137	2	1	227.22	31.67	21.64	52.99	29.56	13.6	46.7	189.53	0.8606
IF137	2	2	120.14	23.79	18.62	43.9	27.41	12.6	33.4	93.5	0.802
IF137	2	3	95.09	20.55	16.96	40.42	25.94	12.4	33.5	70.11	0.7839
IF138	1	1	134.71	22.35	16.15	43.75	23.78	11.6	34.5	109.87	0.8341
IF138	1	2	64	15.63	15.18	35.27	22.92	12.25	27.38	46.8	0.7559
IF138	1	3	NA	NA	NA	NA	NA	NA	NA	NA	NA
IF138	2	1	135	20	15.85	42.72	21.25	12.4	35	111.19	0.8519
IF138	2	2	89	18.5	15.9	36.57	23.2	12	29	64.26	0.7921
IF138	2	3	NA	NA	NA	NA	NA	NA	NA	NA	NA
IF139	1	1	147.65	17.65	17.95	49.39	28.86	15.8	40.7	124.94	0.8805
IF139	1	2	86.73	13.91	15.11	40.69	23.98	16.2	34.9	72.65	0.8396
IF139	1	3	NA	NA	NA	NA	NA	NA	NA	NA	NA
IF139	2	1	155.88	18.82	17.4	45.58	22.87	15.2	41.4	132.44	0.8792
IF139	2	2	108.64	19.5	16.74	41.55	24.52	15.2	40.2	87.59	0.8205
IF139	2	3	NA	NA	NA	NA	NA	NA	NA	NA	NA
IF140	1	1	163.33	20.56	17.4	42.73	20.9	13	42.3	138.71	0.8741
IF140	1	2	74.57	14.43	12.57	39.56	24.35	13.43	22	59.93	0.8065
IF140	1	3	66.67	12.33	14.57	37.49	22.73	11.33	29.17	50.61	0.815
IF140	2	1	170	23.13	18.3	45.77	22.86	13	42	142.52	0.864
IF140	2	2	104.22	21.89	16.52	40.04	25.75	13.56	29.67	81.57	0.79
IF140	2	3	91.25	17.08	16.44	40.39	24.18	12.8	31.6	67.67	0.8128
IF141	1	1	165	23.13	17.8	47.88	26	13.8	39.8	134.7	0.8598
IF141	1	2	71.67	11.33	14.39	37.33	23.49	13.78	29.22	61.6	0.8419
IF141	1	3	80.8	16.5	13.59	39.17	23.77	14	26.2	62.15	0.7958
IF141	2	1	173.33	25	17.95	44.07	22.08	14.6	40.6	143.33	0.8558
IF141	2	2	97.78	18.11	16.18	40.92	25.46	13.56	31.67	79.81	0.8148
IF141	2	3	91.33	19.25	16.09	40.36	24	13.2	30.8	64.1	0.7892
IF142	1	1	186.43	31.43	20.8	49.07	29.8	15.4	39.2	150.94	0.8314
IF142	1	2	103.5	28.5	21.15	40.9	26.76	14	29.33	74.78	0.7246
IF142	1	3	160.13	31.13	19.69	44.41	26.74	14.75	36.38	110.79	0.8056
IF142	2	1	205.33	29.33	22.85	48.79	29.36	15.6	43.2	169.04	0.8571
IF142	2	2	152.29	25	19.46	43.94	26.03	14.89	36	118.82	0.8358
IF142	2	3	159.21	31.14	20.17	45.17	25.14	14.2	36.9	105.49	0.8044
IF143	1	1	168.89	23.89	16.17	46.25	24.27	13.8	38	139.77	0.8586
IF143	1	2	60.67	14	13.05	39.26	22.97	14	15.67	41.98	0.7692
IF143	1	3	NA	NA	NA	NA	NA	NA	NA	NA	NA
IF143	2	1	157.69	22.14	15.4	45.84	23.21	13.8	34.9	130.89	0.8596
IF143	2	2	71	13.67	12.28	40.65	24.54	13.33	18.57	52.5	0.8075
IF143	2	3	NA	NA	NA	NA	NA	NA	NA	NA	NA
IF144	1	1	152	18	18.7	39.78	19.43	12.2	45.8	127.85	0.8816
IF144	1	2	88.55	14	16.09	38.05	23.76	12.6	33.7	72.08	0.8419
IF144	1	3	77.71	14	14.5	35.34	18.47	11.71	35.71	56.8	0.8199
IF144	2	1	143.75	15.63	18.2	42.51	23.8	12	41	123.43	0.8913
IF144	2	2	97.67	14.17	15.58	38.26	NA	12.33	34	82.97	0.8549
IF144	2	3	79	14.67	16.69	36.31	21.66	11.33	35	58.42	0.8143
IF145	1	1	125.56	13.33	16.58	39.28	18.67	13	38.8	107.52	0.8938
IF145	1	2	73.33	20.92	19.37	48.52	35.98	11.8	26.3	51.17	0.7147
IF145	1	3	93.67	13.75	15.07	36.82	19.45	12.6	35.2	74.8	0.8532
IF145	2	1	121.67	13.33	16.68	41.75	20.23	12.4	39.4	103.23	0.8904
IF145	2	2	63.8	12	14.95	35.2	22.28	12.6	27.6	52.22	0.8119
IF145	2	3	37.25	7.33	13.15	33.37	20.3	11.25	29.38	27.03	0.8031
IF146	1	1	188.89	20	20.56	43.06	23.44	12.67	45	160.37	0.8941
IF146	1	2	79.2	17.6	17.74	38.42	25.35	12.4	27.8	62.53	0.7778
IF146	1	3	145	25.2	19.64	41.36	23.45	12	38.6	107.99	0.8262
IF146	2	1	190	23.85	21	44.1	24.59	12.2	45.1	159.87	0.8745
IF146	2	2	102.6	21.6	17.9	39.96	24.66	12.8	31.4	81.61	0.7895
IF146	2	3	122.25	27.75	21.53	41.46	24.42	11.5	34.5	87.18	0.773
IF147	1	1	187.5	22.35	17.55	45.38	25.31	13	46.8	157.18	0.8808
IF147	1	2	87.25	15.92	16.04	39.12	25.1	13.2	30.7	70.59	0.8176
IF147	1	3	95.79	15.36	15.31	40.79	24.4	12.6	39.7	68.04	0.8397
IF147	2	1	185.29	20.59	18.25	43.13	21.08	14.6	47.1	158.1	0.8889
IF147	2	2	96.31	16.15	16.63	40.23	24.85	13.2	38.5	80.71	0.8323
IF147	2	3	105.8	18.7	15.59	38.79	21.72	12.6	39.8	83.59	0.8233
IF148	1	1	145.71	22.86	17.43	44.8	25.29	12.29	39.29	119.93	0.8431
IF148	1	2	88.63	13.63	14.23	39.98	23.38	13.25	33.38	73.65	0.8463
IF148	1	3	111.8	19.4	15.54	42.35	25.91	13.2	37.4	83.09	0.8265
IF148	2	1	220	27.5	19.25	49.25	27.18	14.5	46	186.01	0.875
IF148	2	2	109.86	15.71	15.07	43.22	26.54	14	33.14	93.38	0.857
IF148	2	3	97	20	15.3	39.91	25.96	14	30.5	74.51	0.7938
IF149	1	1	178.13	29.38	18.75	45.37	28.84	13.4	39.8	142.52	0.8351
IF149	1	2	101.15	20.46	17.11	41.02	28.31	13.4	33.1	78.3	0.7977
IF149	1	3	NA	NA	NA	NA	NA	NA	NA	NA	NA
IF149	2	1	166.47	27.65	18.6	44.88	27.5	13.6	41.4	132.85	0.8339
IF149	2	2	115	24.21	17.83	41.59	28.27	13.6	37.5	88.67	0.7894
IF149	2	3	NA	NA	NA	NA	NA	NA	NA	NA	NA
IF150	1	1	157.06	25.88	20.65	43.38	25.3	14	45.6	126.91	0.8352
IF150	1	2	103.3	20.2	18.85	38.93	24.76	14.6	34.9	81.89	0.8045
IF150	1	3	95.78	18.67	17.82	37.53	24.2	12	34	69.52	0.8051
IF150	2	1	153.68	23.16	20.6	43.25	23.32	14.8	44.7	125.97	0.8493
IF150	2	2	109.91	21.92	19.28	40.46	25.81	15	34.6	83.8	0.8006
IF150	2	3	101.83	21.58	19.85	39.34	23.23	13.4	36.8	71.19	0.7881
IF151	1	1	148.13	21.25	17.05	46.31	26.86	13.4	38.8	123.63	0.8565
IF151	1	2	103.7	17.3	17.55	41.2	25.96	14	35.2	87.1	0.8332
IF151	1	3	NA	NA	NA	NA	NA	NA	NA	NA	NA
IF151	2	1	152.78	21.67	19.55	48.71	28.7	13.4	42.71	125.09	0.8582
IF151	2	2	78	17.54	17.21	38.67	25.53	13.8	28.3	58.8	0.7751
IF151	2	3	NA	NA	NA	NA	NA	NA	NA	NA	NA
IF152	1	1	156.88	21.25	19.75	43.26	22.55	13.4	42.6	130.66	0.8645
IF152	1	2	90.62	13.38	17.61	45.44	30.36	13.3	39.9	75.93	0.8523
IF152	1	3	85.14	15.07	16.17	39.94	22	13.6	37.9	64.41	0.823
IF152	2	1	165	16.25	19.2	45.52	22.59	15.2	43.2	143.39	0.9015
IF152	2	2	97.7	13.7	17.08	40.08	24.07	15	37.7	81.27	0.8598
IF152	2	3	96.25	17.83	16.51	40.12	23	14.4	39.2	72.43	0.8147
IF153	1	1	138.24	17.06	16.55	43.92	21.34	13.4	39.9	117.51	0.8766
IF153	1	2	67.93	14.64	14.77	36.48	23.47	13.4	33.2	52.64	0.7844
IF153	1	3	79	15.25	13.83	42.76	28.56	12	28.63	58.1	0.807
IF153	2	1	138.46	17.69	17.15	41.34	19.97	12	41.6	116.7	0.8722
IF153	2	2	74.9	14.3	14.71	36.71	24.57	13.2	32.9	61.13	0.8091
IF153	2	3	74.23	13.62	13.61	35.78	19.16	12.4	33.1	57.76	0.8166
IF154	1	1	182.35	29.41	19.05	46.8	27.19	12.2	46.2	148.67	0.8387
IF154	1	2	87.45	21.82	15.34	40.22	25.51	13.4	31.6	65.94	0.7505
IF154	1	3	NA	NA	NA	NA	NA	NA	NA	NA	NA
IF154	2	1	175.29	28.82	18.15	46.22	25.96	12.4	45	141.7	0.8356
IF154	2	2	102.67	23.75	16.79	42.83	27.79	13.6	37.2	78.87	0.7687
IF154	2	3	NA	NA	NA	NA	NA	NA	NA	NA	NA
IF155	1	1	NA	NA	NA	NA	NA	NA	NA	NA	NA
IF155	1	2	63	15.1	10.55	38.86	26.02	15.4	21	47.08	0.7603
IF155	1	3	77.33	20.67	14.94	39.89	21.46	12.2	26.2	51.77	0.7328
IF155	2	1	182.31	26.15	17.3	48.46	24.17	15	37.2	150.98	0.8565
IF155	2	2	111.4	22.3	15.7	42.58	26.15	14.8	30.7	89.72	0.7998
IF155	2	3	97.54	25.69	16.78	41.48	22.25	13	29.7	63.42	0.7366
IF156	1	1	175.29	22.94	18.15	46.46	25.22	14.2	39.7	144.74	0.8691
IF156	1	2	113.08	12.92	15.82	43.37	25.26	14.8	35.4	99.64	0.8858
IF156	1	3	126.69	19.77	17.23	42.44	23.27	15	37.7	91.26	0.844
IF156	2	1	185	23.33	18.6	46.91	24.52	14.2	40.5	155.93	0.8739
IF156	2	2	118.5	15	16.26	42.13	24.38	14.6	37.7	101.15	0.8734
IF156	2	3	122.08	18.69	18.04	42.01	23.9	14.6	39.6	90.36	0.8469
IF157	1	1	145	20.56	16.7	44.25	24.78	12.4	41.4	NA	0.8582
IF157	1	2	86.57	12.21	15.23	40.18	23.47	11.8	35.4	73.1	0.8589
IF157	1	3	69.3	13.3	14.49	36.77	22.23	11.8	31.1	52.73	0.8081
IF157	2	1	145	21.67	18.33	45.55	23.82	12.6	40.9	119.82	0.8506
IF157	2	2	105.18	17.91	16.9	40.79	25.34	12.2	37.5	87.12	0.8297
IF157	2	3	97.69	19.46	17.27	39.23	22.42	12	40.4	73.84	0.8008
IF158	1	1	180.63	23.75	18.75	45.04	24.73	14.4	42	151.49	0.8685
IF158	1	2	124.69	16.08	17.44	41.7	27.11	15	37.2	110.95	0.8711
IF158	1	3	115	24.75	18.88	37.96	24.39	15.5	38.25	81.65	0.7848
IF158	2	1	199.41	23.89	19.1	45.48	24.94	14.6	43.2	167.23	0.8802
IF158	2	2	114.07	16.93	16.71	41.25	25.83	15.6	32.7	97.65	0.8516
IF158	2	3	122.58	19.75	18.01	39.52	22.75	15.4	38.6	99.75	0.8389
IF159	1	1	159.44	18.33	18.5	44.47	23.03	13.6	47.3	137.75	0.885
IF159	1	2	102	19.4	16.8	40.85	23.9	14	35.6	81.35	0.8098
IF159	1	3	63.36	15.36	14.76	37.35	22.02	12	24.8	45.47	0.7575
IF159	2	1	172.22	20	18.78	46.02	23.57	13.8	46.9	145.23	0.8839
IF159	2	2	123.2	20.83	16.38	42.31	24.65	13	34.6	97.29	0.8309
IF159	2	3	NA	NA	NA	NA	NA	NA	NA	NA	NA
IF160	1	1	206.11	27.78	20.2	48.6	28.82	15.2	42.9	169.62	0.8652
IF160	1	2	125.71	19.29	18.38	43.08	26.03	15	39.7	101.54	0.8466
IF160	1	3	84.67	20.58	15.99	38.33	21.58	13.8	28.8	58.4	0.7569
IF160	2	1	210	28.33	20.35	49.09	29.22	15.6	42.1	170.47	0.8651
IF160	2	2	136.17	21.5	17.73	43.08	26.53	14.33	38.83	112.6	0.8421
IF160	2	3	123.63	25.63	18.55	41.46	26.11	13.75	37.25	89.86	0.7927
IF161	1	1	203.75	25.63	19.25	47.55	25	13.6	41.2	173.15	0.8742
IF161	1	2	92	11.86	16.15	40.64	26.35	13.71	35	80.75	0.8711
IF161	1	3	NA	NA	NA	NA	NA	NA	NA	NA	NA
IF161	2	1	185	21.67	18.75	47.55	26.87	13.8	40.1	157.54	0.8829
IF161	2	2	100.83	13.67	17.07	41.01	26.39	14	36.33	85.14	0.8645
IF161	2	3	NA	NA	NA	NA	NA	NA	NA	NA	NA
IF162	1	1	143.33	25.56	17.15	44.88	26.56	13.4	40.6	113.4	0.8217
IF162	1	2	71.55	14.82	14.81	37.93	24.96	12.2	32.2	56.73	0.7929
IF162	1	3	79.58	16.92	15.07	37.41	21.58	12.2	35.3	61.36	0.7874
IF162	2	1	135.56	24.44	16.75	44.64	26.91	12.8	39.4	106.72	0.8197
IF162	2	2	68	13.5	15.09	36	22.75	12.8	31.9	52.44	0.8015
IF162	2	3	76.89	16.89	14.26	39.85	25.84	11.78	28	54.42	0.7803
IF163	1	1	156.47	18.24	17.2	44.8	21.78	13	35.7	133.41	0.8835
IF163	1	2	90.6	17.4	16.14	39.89	24.51	13.6	33.4	71.37	0.8079
IF163	1	3	92.2	14.8	15.78	39.78	21.96	14	34	75.34	0.8395
IF163	2	1	147.06	19.41	17.78	43.84	22.06	13	38.2	123.79	0.868
IF163	2	2	39	10.7	12.49	34.48	22.8	12.4	15.63	25.31	0.7256
IF163	2	3	89	16.33	16	40.46	23.73	13.33	31	70.82	0.8165
IF164	1	1	150	21.88	17.9	42.69	22.07	13.2	40.4	123.51	0.8542
IF164	1	2	64.14	12.71	14.3	35.8	23.42	12.57	30.57	50.8	0.8018
IF164	1	3	91.9	16.4	15.18	39.67	25.25	12.4	36.4	69.31	0.8215
IF164	2	1	154.38	21.88	17.8	45.24	26.57	13.2	40.2	127.88	0.8583
IF164	2	2	85.92	16.08	16.22	39.24	23.47	13.04	35.3	67.8	0.8128
IF164	2	3	95.46	16.54	15.56	39.89	24.3	12	35.9	70.45	0.8268
IF165	1	1	216.67	26.67	19.35	50.24	27.08	14.2	44.6	184.15	0.8769
IF165	1	2	115.5	16.67	17.27	41.66	25.69	13.67	40.33	97.57	0.8557
IF165	1	3	124.92	18.33	16.87	42.71	24.99	13.6	40.3	97.85	0.8532
IF165	2	1	206.67	25	18.4	50.38	27.47	15.2	42.5	173.32	0.879
IF165	2	2	87.6	15	14.78	40.15	22.08	13.6	30.2	71.21	0.8288
IF165	2	3	101.08	15.46	16.38	40.05	22.74	12.6	38.5	75.86	0.847
IF166	1	1	135.29	27.65	17.45	40.28	25.22	11.6	38.6	105.64	0.7957
IF166	1	2	64.9	13.64	15.23	42.51	29.41	12	25.7	49.12	0.7899
IF166	1	3	67.8	17.2	16.09	36.45	22.43	11.6	30.7	49.72	0.7463
IF166	2	1	136.11	24.44	17.69	42.51	22.86	13.2	39	108.88	0.8204
IF166	2	2	88.4	16.54	14.84	38.89	23.62	11.8	23.6	65.27	0.8129
IF166	2	3	55.4	12.4	14.44	35.13	20.58	12	30	41.32	0.7762
IF167	1	1	173.64	20.91	16.8	47.63	26.58	14.2	39.1	148.47	0.8796
IF167	1	2	95.25	15	15.76	40.67	23.98	14.25	34.5	66.58	0.8425
IF167	1	3	94	18.33	16.37	41.81	26.15	12.67	30.56	69.3	0.805
IF167	2	1	177.5	21.25	17.75	46.91	24.3	14.25	40.25	150.53	0.8803
IF167	2	2	79.77	21.21	19.02	40.78	25.85	13.8	29.8	56.39	0.7341
IF167	2	3	85.25	16.5	15.15	39.68	24.02	12.5	29.25	64.97	0.8065
IF168	1	1	176.25	31.25	18.3	44.73	23.34	12.2	38.5	139.86	0.8227
IF168	1	2	56.86	16.22	16	36.96	23.28	12	19	36.65	0.7147
IF168	1	3	104.69	22.08	15.92	42.88	26.91	12.8	31.3	74.38	0.7891
IF168	2	1	158.89	28.33	17.9	46.57	26.45	12.8	35.4	125.39	0.8217
IF168	2	2	92.8	22.91	16.64	41.76	26.17	12	25	65.32	0.7531
IF168	2	3	91.56	19.67	16.04	39.56	21.21	10.89	30.78	70.81	0.7852
IF169	1	1	147.22	16.67	15.7	45.41	23.97	13	39	126	0.8868
IF169	1	2	74.73	13.27	13.56	38.18	23.87	12.8	33.7	60.53	0.8224
IF169	1	3	93.3	13.1	14	37.68	20.14	13.4	37.1	72.91	0.8596
IF169	2	1	120	14.71	15.25	43.79	23.96	13.4	38.3	99.91	0.8775
IF169	2	2	84.62	13.15	14.23	39.58	23.62	12.6	35.1	71.13	0.8445
IF169	2	3	66.73	11.09	12.73	35.21	17.88	12	32.8	50.58	0.8338
IF170	1	1	178.33	22.78	17.45	46.82	25.76	14.2	42.1	147.05	0.8723
IF170	1	2	59	15.75	13.09	36.94	25.08	12.5	22.63	43.33	0.7331
IF170	1	3	75	15.5	14.6	36.95	23.13	11.8	28.2	56.02	0.7933
IF170	2	1	166.67	21.67	17.95	45.44	24.79	13.8	41.3	139.94	0.87
IF170	2	2	100.27	18	17.45	46.31	30.05	13	37.6	81.7	0.8205
IF170	2	3	101	20	16.57	40.31	21.66	12.8	35.5	72.57	0.802
IF171	1	1	141.54	22.31	18.35	44.76	26.11	11.8	36.6	114.52	0.8424
IF171	1	2	103.09	17.64	15.95	41.5	24.36	12.6	33.8	85.36	0.8289
IF171	1	3	80.82	14.91	15.62	39.9	21.39	11.4	29	60.07	0.8155
IF171	2	1	149.23	23.08	18.55	44.56	25.53	11.8	38.4	121.75	0.8454
IF171	2	2	94.85	16	15.07	42.96	25.29	13.2	32.4	77.52	0.8313
IF171	2	3	85.44	15.11	15.72	38.73	20.54	12.22	33.44	68.63	0.8231
IF172	1	1	161.11	27.78	20.35	45.6	26.24	13	37.7	128.84	0.8276
IF172	1	2	91.86	21.86	19.21	39.85	27.29	13.71	28.57	69.72	0.7621
IF172	1	3	104	20.38	17.48	41.8	23.88	12.75	26.38	75.84	0.8041
IF172	2	1	158.95	24.74	20.22	43.63	22.28	13.8	40.1	130	0.8444
IF172	2	2	85	16.45	17.11	38.78	23.99	13.6	32.6	68.67	0.8064
IF172	2	3	107.67	25.33	18.51	43.27	26.19	12.2	28.5	72.59	0.7647
IF173	1	1	201.67	58.33	16.95	48.75	23.41	14.2	43.2	137.83	0.7107
IF173	1	2	97	19	15.7	40.3	25.81	14.22	38.44	77.59	0.8041
IF173	1	3	97.57	20.14	15.08	42.61	25.32	13.2	38.5	71.17	0.7936
IF173	2	1	197.65	26.47	17.15	46.46	22.78	14.2	45.5	163.41	0.8661
IF173	2	2	104.8	20.6	15.84	41.49	25.67	13.8	32.6	81.31	0.8034
IF173	2	3	109.92	22.23	16.27	43.15	25.13	13.2	41.1	81.88	0.7978
IF174	1	1	180	35.33	17.97	46.96	24.2	13	40.2	141.64	0.8037
IF174	1	2	77.9	18.8	15.98	38.35	24.59	12.2	29	57.52	0.7587
IF174	1	3	83.62	20.15	15.92	40.76	24.3	12	28	59.04	0.759
IF174	2	1	175.56	32.22	17.65	46.94	26.54	12.2	39.4	139.08	0.8165
IF174	2	2	91.23	20.92	16.41	40.92	24.57	13	33.8	70.59	0.7707
IF174	2	3	85.33	21.75	16.69	39.95	22.54	11.4	31.9	60.3	0.7451
IF175	1	1	175.56	26.67	19.68	41.9	21.31	12	40.1	144.82	0.8481
IF175	1	2	50.29	11.78	13.81	34.57	21.88	11.78	18.43	34.86	0.7658
IF175	1	3	87.89	17.11	15.39	37.85	20.64	11.11	26	64.35	0.8053
IF175	2	1	180	27.06	18.75	44.89	23.53	12.8	40.1	148.76	0.8497
IF175	2	2	93.38	23.25	17.99	45.77	36.3	12.25	26.88	66.94	0.751
IF175	2	3	103.36	16.55	15.36	40.25	23.76	11.4	31.3	82.83	0.8399
IF176	1	1	191.88	23.13	18.6	48.35	27.15	16.6	39.4	162.86	0.8795
IF176	1	2	61	12.71	13.94	35.44	23.29	14.29	27.43	48.79	0.7916
IF176	1	3	55	11.25	12	37.55	23.08	14.5	23.63	42.84	0.7955
IF176	2	1	140	17.06	17.25	46.34	24.12	16.2	39.9	118.15	0.8782
IF176	2	2	60.6	12.2	13.56	36.85	22.11	14.4	27.8	47.72	0.7987
IF176	2	3	63.56	13.67	12.53	36.2	19.98	14.44	30.33	46.75	0.785
IF177	1	1	136.25	20	16.6	44.97	25.88	12	28.8	109.65	0.8532
IF177	1	2	69.38	15.13	14.6	38.4	24.59	12.5	24.75	53.4	0.782
IF177	1	3	69.38	15.25	14.94	40.1	21.54	11.5	23.38	49.09	0.7802
IF177	2	1	134.71	24.12	16.7	42.87	22.01	12.8	31.6	105.44	0.821
IF177	2	2	46.5	9.25	13.54	33.91	20.56	12.6	25.7	37.08	0.8011
IF177	2	3	56.36	11	14.19	36.33	19.18	11	25.2	42.1	0.8048
IF178	1	1	171.76	24.12	17.9	48.84	27.38	13.4	40.5	141.64	0.8596
IF178	1	2	89.21	19	15.92	42.22	27.13	14.6	36.5	70.7	0.787
IF178	1	3	103.17	19.17	15.16	43.95	26.35	15.2	35.1	77.02	0.8142
IF178	2	1	186.67	23.75	19.05	42.36	23.71	14.6	43.9	156.64	0.8728
IF178	2	2	103.38	17.25	15.98	42.2	25.91	14.5	36.63	85.77	0.8331
IF178	2	3	103.88	20.13	15.35	42.43	23.8	13.5	34.88	75.49	0.8063
IF179	1	1	203.16	28.42	17.2	47.15	28.07	14.8	44.1	168.54	0.8601
IF179	1	2	102.57	19.57	15.84	44.4	27.17	16.57	31.86	82.32	0.8092
IF179	1	3	131.5	22.64	15.82	46.57	26.49	16	35.6	96.81	0.8278
IF179	2	1	218.33	33.33	16.8	53.25	31.12	16.4	38.7	179.19	0.8473
IF179	2	2	106.78	21	15.4	43.72	28.2	17.11	28.22	85.93	0.8033
IF179	2	3	106.83	21.08	15.55	43.76	26.97	16.4	35.2	80.16	0.8027
IF180	1	1	174.12	30	18.9	46.47	27.93	13.2	43.1	138	0.8277
IF180	1	2	92.15	17.46	15.59	40.35	25.39	13.6	35.2	75.47	0.8105
IF180	1	3	49.89	13.56	13.14	32.9	21.15	11.56	27.44	34.09	0.7283
IF180	2	1	174.12	30	19.75	43.41	23.84	13.2	43.3	139.51	0.8277
IF180	2	2	77.36	16.07	15.77	44.26	32.12	14.2	35.3	60.29	0.7922
IF180	2	3	96.36	19.64	15.94	39.87	24.95	12.8	35.1	71.38	0.7962
IF181	1	1	200	30	17	51.4	31.1	16	38	167.03	0.85
IF181	1	2	78.78	17.33	14.66	41.24	26.98	14.89	28.22	63.02	0.78
IF181	1	3	NA	NA	NA	NA	NA	NA	NA	NA	NA
IF181	2	1	NA	30	15	43.3	28.3	16	24	NA	NA
IF181	2	2	78	18.3	14.38	40.22	26.33	14.6	27.8	59.7	0.7654
IF181	2	3	NA	NA	NA	NA	NA	NA	NA	NA	NA
IF182	1	1	198.82	24.71	19.35	46.04	24.45	14.8	42.6	168.55	0.8757
IF182	1	2	84	18.08	17.82	39.49	24.56	15.4	29.3	65.61	0.7847
IF182	1	3	122.23	20.08	17.94	42.41	24.28	14.4	37.2	96.3	0.8357
IF182	2	1	203.68	24.21	18.98	47.64	22.52	16.6	42.8	172.9	0.8811
IF182	2	2	105.5	18.4	17.08	41.11	25.1	15.2	33.4	87.91	0.8256
IF182	2	3	112.21	21.43	18.77	40.65	21.8	14.4	39.8	89.1	0.809
IF183	1	1	126.88	17.65	15.8	45.93	25.51	13.8	36	104.16	0.8609
IF183	1	2	80.89	17.22	14.22	38.42	25.83	14.44	31.67	60.71	0.7871
IF183	1	3	89.2	14.6	14.14	39.85	21.7	13.4	31	67.33	0.8363
IF183	2	1	148.33	22.22	16.95	42.58	22.09	14	38.8	121.57	0.8502
IF183	2	2	92.3	17.3	14.89	40.02	25.92	14.6	31.1	75.35	0.8126
IF183	2	3	110.62	15.38	15.78	41.48	24.05	12.8	38.2	90.85	0.8609
IF184	1	1	127.65	25.88	14.9	45.17	23.34	13.2	34.6	99.69	0.7972
IF184	1	2	57.43	16.29	12.67	38.43	24.7	12.86	20.71	41.48	0.7164
IF184	1	3	NA	NA	NA	NA	NA	NA	NA	NA	NA
IF184	2	1	136.92	26.92	15.05	43.3	24.24	12.4	35.2	106.48	0.8034
IF184	2	2	81.14	20.43	13.93	40.57	25.97	13.14	26.29	59.8	0.7482
IF184	2	3	NA	NA	NA	NA	NA	NA	NA	NA	NA
IF185	1	1	198	28	17.5	47.74	26.44	12.8	41.6	161.99	0.8586
IF185	1	2	58	13.6	13.98	37.41	24.35	12.4	26	44.12	0.7655
IF185	1	3	88.15	19.08	15.48	41.52	25.55	12.8	31.2	62.11	0.7836
IF185	2	1	186	27	17.78	43.71	22.58	12.6	43.1	153.27	0.8548
IF185	2	2	87.9	17.1	16.26	39.46	24.29	12.4	34	70.18	0.8055
IF185	2	3	78.5	17.1	14.73	38.11	21.39	11.2	29.4	59.28	0.7822
IF186	1	1	131.67	18.89	15.45	44.33	24.35	12.4	30.9	108.19	0.8565
IF186	1	2	73.33	13.67	15.19	36.73	24.65	12.67	31.89	57.86	0.8136
IF186	1	3	80	17.29	15.82	35.97	20.49	11.8	34.6	57.92	0.7839
IF186	2	1	136.67	19.44	15.35	44.35	24.06	12.2	32.8	113.88	0.8577
IF186	2	2	79.23	15.15	16.03	36.27	23.72	12.8	33.4	64.64	0.8087
IF186	2	3	66.29	16.71	15.36	35.7	23.65	11.14	29.71	48.31	0.7478
IF187	1	1	151.11	17.22	16.9	46.54	23.54	15	41.5	128.98	0.886
IF187	1	2	67.83	11.5	12.12	37.41	20.9	15.33	29.67	55.74	0.8305
IF187	1	3	90.3	16.6	14.19	39.11	22.42	15.8	35.3	65.78	0.8162
IF187	2	1	151.25	16.88	16.7	42.16	20.95	14.8	44.2	131.56	0.8884
IF187	2	2	88.73	16.18	13.73	39.36	22.25	15.6	28.9	71.28	0.8176
IF187	2	3	71.33	13.67	13.02	36.65	21.24	14.67	31.44	54.88	0.8084
IF188	1	1	158.67	23.33	18.14	42.73	21.63	13	38.9	130.14	0.8529
IF188	1	2	61.5	14	13.63	37.47	24.57	14.5	22.38	46.89	0.7724
IF188	1	3	78.23	15.85	15.18	38.71	20.72	12.8	33.7	57.41	0.7974
IF188	2	1	158.24	22.94	17.05	45.77	24.96	13.2	37.7	130.26	0.855
IF188	2	2	83.5	16.83	16.61	40.31	26.08	14.4	33.1	65.39	0.7984
IF188	2	3	70.22	15.67	14.97	37.78	22.56	12.44	28.22	53.11	0.7769
IF189	1	1	197.06	31.76	18.05	48.11	27.51	12.8	44.1	161.55	0.8388
IF189	1	2	58.88	16.5	13.18	38.8	27.14	13	22.25	42.52	0.7197
IF189	1	3	121.43	24	17.31	42.3	24.43	13	37.7	94.73	0.8024
IF189	2	1	221.67	35	18.4	48.24	25.19	14	43.4	178.96	0.8421
IF189	2	2	127	22.5	16.06	43.83	27.46	13.6	34.2	99.58	0.8228
IF189	2	3	114.45	21.73	16.32	40.55	22.58	11.8	37.1	89.73	0.8102
IF190	1	1	168.33	20.56	17.84	44.97	23.04	12.4	43.7	143.74	0.8779
IF190	1	2	45.67	9.83	14.37	34.64	19.86	12	25.67	35.52	0.7847
IF190	1	3	78.56	13.22	14.76	40.19	23.78	12.67	30.89	62.03	0.8317
IF190	2	1	164	21.25	17.5	45.19	24.41	13.6	40.5	137.22	0.8704
IF190	2	2	56.29	13.86	14.8	38.34	24.66	12	29	42.16	0.7538
IF190	2	3	NA	NA	NA	NA	NA	NA	NA	NA	NA
IF191	1	1	149.41	25.88	18	45.32	26.05	11.6	41.2	119.65	0.8268
IF191	1	2	75.18	17.09	15.78	36.91	24.22	12.4	37.2	57.75	0.7727
IF191	1	3	NA	NA	NA	NA	NA	NA	NA	NA	NA
IF191	2	1	144	26	18.45	41.56	22.61	11	43.9	115.12	0.8194
IF191	2	2	73.45	17.36	15.33	37.1	24.85	12	32.3	54.92	0.7636
IF191	2	3	NA	NA	NA	NA	NA	NA	NA	NA	NA
IF192	1	1	225.71	28.89	20	47.49	28.11	13.14	42.86	184.08	0.872
IF192	1	2	99	19.33	17.52	41.12	27.2	12.6	36.2	77.81	0.8047
IF192	1	3	87.91	20.27	17.19	38.7	24.32	13.2	37.9	62.7	0.7694
IF192	2	1	195.71	31.25	19.69	46.46	28.59	13.14	36.14	152.47	0.8403
IF192	2	2	108.08	20.85	17.17	41.16	26.31	14.2	37.8	86.62	0.8071
IF192	2	3	81.75	16.75	15.15	38.66	23.45	12.75	37.5	62.9	0.7951
IF193	1	1	122.35	17.65	16.35	42.47	23.52	12	35.6	100.51	0.8558
IF193	1	2	52.22	14.11	13.69	36.04	23.45	11.11	23.44	37.14	0.7298
IF193	1	3	60.63	11.88	14.08	34.4	17.87	10.25	30.38	45.85	0.8041
IF193	2	1	132.63	20.53	16.57	40.31	20.47	11.6	39.4	108.13	0.8452
IF193	2	2	82.17	14.92	14.34	38	22.64	12.2	32.1	66.62	0.8185
IF193	2	3	NA	NA	NA	NA	NA	NA	NA	NA	NA
IF194	1	1	NA	NA	NA	NA	NA	NA	NA	NA	NA
IF194	1	2	85.08	19.92	17.49	41.32	26.87	14.8	35.8	65.39	0.7659
IF194	1	3	88.42	19.33	15.5	39.11	24.95	13.8	32.8	65.05	0.7813
IF194	2	1	196.15	30	19.6	49.02	28.44	14.4	42.6	160.65	0.8471
IF194	2	2	NA	NA	NA	NA	NA	NA	NA	NA	NA
IF194	2	3	102.73	21.27	16.29	41.21	25.29	13.2	36.9	77.53	0.7929
IF195	1	1	131.43	20	16.7	44.39	26.72	14	36.1	107.09	0.8478
IF195	1	2	79.58	14.58	15.84	37.61	23.71	14	30.3	63.03	0.8168
IF195	1	3	NA	NA	NA	NA	NA	NA	NA	NA	NA
IF195	2	1	130	22	17.45	41.78	22.54	13.4	41.7	103.48	0.8308
IF195	2	2	67.8	13.5	14.83	37.24	25.95	13.6	29	54.05	0.8009
IF195	2	3	NA	NA	NA	NA	NA	NA	NA	NA	NA
IF196	1	1	188.75	27.5	19.25	47.21	28	12.5	34.88	154.69	0.8543
IF196	1	2	90.45	18.73	15.99	40.19	25.21	13	35.4	71.73	0.793
IF196	1	3	72.08	17.33	15.2	39.63	23.38	13.2	26	51.18	0.7595
IF196	2	1	215.71	32.86	19.74	45.1	23.14	13.14	41.71	175.63	0.8477
IF196	2	2	83.73	19.91	16.24	40.6	26.71	13.2	26.2	61.67	0.7622
IF196	2	3	117.73	24.09	17.33	43.05	27.54	13.2	38.5	85.65	0.7954
IF197	1	1	130.56	17.78	17.05	41.97	21.1	12.2	40.2	107.73	0.8638
IF197	1	2	70.57	12.82	15.68	33.11	21.72	12.2	26.86	50.11	0.8184
IF197	1	3	103.25	18.67	15.93	39.45	22.49	11.6	33.5	69.76	0.8192
IF197	2	1	145.63	18.75	16.55	42.28	20.29	11.8	39.2	122.38	0.8712
IF197	2	2	72.15	16.31	16.72	36.82	24.16	12.4	30.7	55.2	0.774
IF197	2	3	109	17.18	16.4	39.22	21.27	12	34.4	79.45	0.8424
IF198	1	1	204.38	23.75	18.5	48.76	26.29	12.4	42.8	172.64	0.8838
IF198	1	2	77.64	16.09	14.95	38.88	25.08	12.4	32.9	62.48	0.7927
IF198	1	3	91.63	16	15.33	44.97	27.78	12	35	68.92	0.8254
IF198	2	1	123.89	21.67	17.35	40.73	21.46	12.2	40.2	97.94	0.8251
IF198	2	2	86.93	16.43	15.8	39.4	24.47	12.2	33.9	69.52	0.811
IF198	2	3	73.8	14.2	14.24	35.49	18.4	11.4	32.6	58.15	0.8076
IF199	1	1	200	23.85	17.75	51.81	29.43	13	37	171.44	0.8808
IF199	1	2	68.85	11.92	13.63	40.22	24.97	13.2	32	56	0.8268
IF199	1	3	101.56	15.78	13.76	42.95	23.98	13.33	33.78	79.71	0.8446
IF199	2	1	204	22.67	17.02	48.82	24.17	13.6	38.5	175.85	0.8889
IF199	2	2	85.09	12.45	13.12	40.47	24.6	13.2	28	72.43	0.8536
IF199	2	3	115.83	15.67	14.22	45.28	23.61	13.2	35.5	88.31	0.8647
IF200	1	1	157.06	NA	19.65	42.55	24.24	12	45.4	NA	NA
IF200	1	2	126.46	21.69	19.86	39.62	23.08	12.4	40.9	104.04	0.8285
IF200	1	3	110.14	19.14	17.98	38.75	19.89	12	35.1	80.73	0.8262
IF200	2	1	185.56	25	19.75	42.89	21.15	12	46	155.42	0.8653
IF200	2	2	105.67	21	17.86	37.24	21.59	12.67	32.44	82.65	0.8013
IF200	2	3	87.17	17.17	17.08	35.67	21.68	11.67	32.83	69.92	0.8031
IF201	1	1	147.22	21.67	18.85	44.63	25.41	13	43.1	121.47	0.8528
IF201	1	2	87.5	17.14	16.53	40.09	26.47	13.4	38.5	70.85	0.8041
IF201	1	3	36.1	9.5	11.92	32.2	18.19	12	20	25.02	0.7368
IF201	2	1	169.44	25.56	18.6	46.04	24.31	14.2	41.8	139.87	0.8492
IF201	2	2	56.57	13	12.64	43.41	31.02	14.25	23.14	41.62	0.7702
IF201	2	3	79.44	17	15.38	37.82	23.53	12.22	36.33	57.88	0.786
IF202	1	1	165	25.63	20.22	44.29	21.89	13.6	41.2	132.97	0.8447
IF202	1	2	57.11	13.89	16.31	33.96	22.59	12.67	23.56	42.8	0.7568
IF202	1	3	NA	NA	NA	NA	NA	NA	NA	NA	NA
IF202	2	1	171.76	24.12	19.85	41.6	20.38	13.4	31.3	143.01	0.8596
IF202	2	2	46.88	16.88	16.73	38.76	28.05	12.5	19.25	28.8	0.64
IF202	2	3	NA	NA	NA	NA	NA	NA	NA	NA	NA
IF203	1	1	150.63	25.63	17.05	45.12	23.51	12.6	38.9	121.88	0.8299
IF203	1	2	73.09	18.91	14.86	38.79	24.56	12.6	29.7	53.14	0.7413
IF203	1	3	69.33	16.67	13.84	39.3	24.95	12.89	28.56	49.89	0.7596
IF203	2	1	177.33	27.33	16.8	45.96	23.69	12.8	40.2	144.68	0.8459
IF203	2	2	73.29	24	15.34	40.43	27.34	13.14	25.43	48.74	0.6725
IF203	2	3	61.11	14.89	12.07	35.23	20.87	13.11	32.33	40.95	0.7564
IF204	1	1	155	21.25	18.4	40.99	20.74	12	37.4	130.17	0.8629
IF204	1	2	82.33	12.92	15.77	37.98	23.91	12.6	30.9	69.38	0.8431
IF204	1	3	NA	NA	NA	NA	NA	NA	NA	NA	NA
IF204	2	1	155	22.22	19.2	41.88	21.66	11.8	37.8	128.15	0.8566
IF204	2	2	82.25	16	16.29	38.62	23.76	12.4	29.8	65.83	0.8055
IF204	2	3	NA	NA	NA	NA	NA	NA	NA	NA	NA
IF205	1	1	154.12	25.88	17.6	47.25	24.91	12.8	39.9	122.12	0.8321
IF205	1	2	78.67	15.89	16.24	38.71	23.88	13.11	30.33	63.43	0.798
IF205	1	3	63.67	16.22	13.72	36.33	21.51	12.22	26.67	42.82	0.7452
IF205	2	1	164.71	26.47	18	47.23	26.12	12.8	40.8	134.06	0.8393
IF205	2	2	48.44	12.67	13.89	36.55	22.38	11.2	20.89	32.03	0.7385
IF205	2	3	NA	NA	NA	NA	NA	NA	NA	NA	NA
IF206	1	1	125.63	13.75	17.55	44.02	27.42	13.2	38.5	109.01	0.8905
IF206	1	2	85.08	18.58	18.57	45.83	32.96	12.4	37.2	65.53	0.7816
IF206	1	3	102.07	19.29	17.17	39.38	23.34	13	40.3	79.92	0.8111
IF206	2	1	132.35	16.47	17.8	39.83	21.81	13	41.5	111.77	0.8756
IF206	2	2	82.78	16.22	16.78	39.75	25.62	12.22	31.44	64.89	0.804
IF206	2	3	84.62	17.62	16.43	38.31	23.52	12.2	38	64.68	0.7918
IF207	1	1	161	22	18.55	44.61	25.63	15.2	38.4	133.99	0.8634
IF207	1	2	67.87	14.13	16.95	47.48	35.79	13.4	32.8	54.3	0.7917
IF207	1	3	82.62	16.15	15.88	38.53	23.14	13.8	34.3	62.65	0.8045
IF207	2	1	178.89	25.56	19.67	45.2	22.96	14.44	38.11	148.04	0.8571
IF207	2	2	93.58	14.75	16.74	39.17	23.19	13.8	33.1	78.65	0.8424
IF207	2	3	91.25	17.25	16.06	38.63	23.19	13.5	34	66.62	0.811
IF208	1	1	150.56	18.89	17.25	44.92	23.28	12	41	125.93	0.8745
IF208	1	2	77.82	14.27	15.41	38.78	22.85	11.6	32.5	64.28	0.8166
IF208	1	3	NA	NA	NA	NA	NA	NA	NA	NA	NA
IF208	2	1	133.33	17.33	16.35	41.01	21.56	13.2	40.3	113.71	0.87
IF208	2	2	81.62	14.62	15.54	46.47	30.17	12.6	26.9	67.19	0.8209
IF208	2	3	NA	NA	NA	NA	NA	NA	NA	NA	NA
IF209	1	1	131.67	23.33	16.92	43.43	21.65	14.33	31.5	105	0.8228
IF209	1	2	76	13.71	14.01	37.98	22.81	11.71	22.4	56.73	0.8195
IF209	1	3	112.67	22.33	16.93	41.69	25.23	12.67	33	81.73	0.8018
IF209	2	1	132.5	17.5	15.75	42.93	24.09	13	31.5	110.59	0.8679
IF209	2	2	65.3	17.3	14.54	38.32	25.16	13.6	20.4	47.69	0.7351
IF209	2	3	65	14	15.3	38	24.28	14	18.5	NA	0.7846
IF210	1	1	175.56	20	16.33	44.84	25.22	14.22	40.44	148.68	0.8861
IF210	1	2	64	10	14.1	38.47	23.01	14.8	27.8	51.8	0.8438
IF210	1	3	82.29	17.43	15.23	43.03	27.63	13.71	29.57	58.32	0.7882
IF210	2	1	186.67	21.67	17.35	49.55	27.81	14.8	41.9	159.53	0.8839
IF210	2	2	82.5	10.71	13.63	46.74	31.45	15	31.8	70.53	0.8701
IF210	2	3	NA	NA	NA	NA	NA	NA	NA	NA	NA
IF211	1	1	212.5	28.75	19.75	46.68	26.33	12.25	42	176.91	0.8647
IF211	1	2	69.9	18.7	17.65	41.64	26.71	14.2	37.6	50.13	0.7325
IF211	1	3	129.08	18.62	17.56	44.97	24.88	14.4	42.7	97.15	0.8558
IF211	2	1	213.89	24.44	18.8	50.57	28.47	14.4	44.2	181.29	0.8857
IF211	2	2	125.57	17.43	16.92	44.02	26.46	13.8	40.1	110.15	0.8612
IF211	2	3	145.14	21.14	18.36	45.81	26.32	14.4	44	105.7	0.8543
IF212	1	1	199.44	18.89	17.9	46.97	27.45	13	40.9	174.47	0.9053
IF212	1	2	82.15	15.62	15.53	40.96	25.4	12.8	35.9	65.42	0.8099
IF212	1	3	78	18.1	14.1	39.31	23.7	12.4	32	57.28	0.7679
IF212	2	1	147.5	23.75	18.08	44.8	23.78	12	40.1	121.16	0.839
IF212	2	2	80.17	19	15.23	41.12	26.37	13.67	26.17	61.06	0.763
IF212	2	3	101.56	24.11	15.21	43.29	26.83	12.89	37.89	71.27	0.7626
IF213	1	1	163.33	18.89	16.72	44.9	23.07	12.44	40.56	139.41	0.8844
IF213	1	2	82	16.6	16.7	37.82	26.2	13.2	30.6	66.81	0.7976
IF213	1	3	75.29	12.29	15.36	37.78	20.59	12.6	34.1	58.33	0.8368
IF213	2	1	160	25	18.75	41.75	20.9	13	43	131.23	0.8438
IF213	2	2	98	15.67	15.1	39.92	23.79	12.67	32.67	80.13	0.8401
IF213	2	3	75.36	14.45	16.19	37.17	22.97	12.2	32.6	59.15	0.8082
IF214	1	1	178.75	28.13	18.55	43.61	22.71	13.2	42.8	145.28	0.8427
IF214	1	2	85.67	20.67	17.1	40.27	25.23	13.6	38.1	63.87	0.7588
IF214	1	3	118.17	22.25	16.74	43.14	25.87	12.6	37.9	86.04	0.8117
IF214	2	1	156.67	26.67	18.45	46.82	24.67	14	42.5	126.07	0.8298
IF214	2	2	92.55	17.73	15.91	40.43	25.12	13	39.3	76.47	0.8084
IF214	2	3	85.25	21.13	15.91	40.53	25.47	12.25	34	58.23	0.7522
IF215	1	1	182.63	19.47	20.6	43.62	23.28	13.4	42.7	157.37	0.8934
IF215	1	2	85.2	15.4	16.28	40.77	25.59	12.4	30.8	68.58	0.8192
IF215	1	3	58.9	11.5	14.68	36.56	19.08	10.8	24.1	47.29	0.8048
IF215	2	1	163.89	18.33	19.52	45.82	23.63	12.8	42.8	140.9	0.8881
IF215	2	2	77.62	13.23	15.81	39.49	25.15	12.2	30	64.23	0.8295
IF215	2	3	79.44	15.78	16.22	38.73	21.27	11.11	30.56	58.87	0.8014
IF216	1	1	153.13	19.38	16.5	46.9	26.57	13	35.7	129.08	0.8735
IF216	1	2	94.3	19.7	15.77	40.66	24.83	12	30.9	74.64	0.7911
IF216	1	3	93.67	17.83	14.94	41.45	25.1	12	32.8	69.03	0.8096
IF216	2	1	135.45	21.82	15.65	45.56	26.98	11.6	30.8	110	0.8389
IF216	2	2	104.58	22.33	16.17	42.64	26.58	13.4	31.8	80.82	0.7865
IF216	2	3	105.75	19.5	15.05	42.42	23.66	10.6	33	78.13	0.8156
IF217	1	1	160	25.83	18.55	45.77	27.14	12.2	37.3	129.21	0.8385
IF217	1	2	79.43	20.71	15.89	39.26	25.49	13.14	24.43	58.65	0.7392
IF217	1	3	84	20	14.9	39.58	25.04	12	26.5	62.52	0.7619
IF217	2	1	167.14	27.14	17.29	47.21	26.33	12	38.57	134.95	0.8376
IF217	2	2	98.6	17.56	14.76	39.76	22.56	13.78	26.4	67.31	0.822
IF217	2	3	117.2	23.8	15.06	41.95	25.62	12.4	27.2	82.96	0.7969
IF218	1	1	135	26	14.15	46.61	27.7	13	37.2	106.02	0.8074
IF218	1	2	44.63	12	12.93	34	21.83	12.25	26.88	32.17	0.7311
IF218	1	3	55.17	16.17	13.23	39.39	25.1	11.33	23	35.89	0.7069
IF218	2	1	124.29	24.67	14.55	42.63	28.39	13	34	93.87	0.8015
IF218	2	2	37.33	12.71	10.64	33.63	23.14	11.71	15.67	22.3	0.6594
IF218	2	3	NA	NA	NA	NA	NA	NA	NA	NA	NA
IF219	1	1	106.67	15.26	15.25	43.4	25.77	13.2	32.9	88.03	0.8569
IF219	1	2	46.33	12.17	14.79	34.38	23.67	12.2	33.2	34.13	0.7374
IF219	1	3	75.33	18.83	15.2	39.58	21.59	12	33	50.62	0.75
IF219	2	1	117.89	16.84	15.35	43.47	25.83	13	36.3	96.76	0.8571
IF219	2	2	62.9	16.1	14.28	37.74	25.73	12.4	28.3	46.96	0.744
IF219	2	3	62	14	13.94	36.26	23.71	11.71	31.71	45.52	0.7742
IF220	1	1	174.44	25	18.05	46.42	26.96	12.2	43	142.41	0.8567
IF220	1	2	95.5	20.1	16.75	39.72	27.04	11.6	32.4	73.25	0.7895
IF220	1	3	124.42	19.92	15.88	43.15	23.06	12	36.4	89.86	0.8399
IF220	2	1	170	25.88	18	45.76	27.09	11.8	42.4	137.25	0.8478
IF220	2	2	94.83	19.15	17.1	46.02	32.56	11.4	31.9	73.61	0.798
IF220	2	3	118.64	20.71	16.32	40.95	21.47	11.2	37.1	94.32	0.8254
IF221	1	1	122.78	17.78	17.45	42.83	24.89	11.6	39.5	102.31	0.8552
IF221	1	2	40.71	11.29	14.01	34.84	23.06	12.29	20.14	29.04	0.7228
IF221	1	3	68.67	13.42	15.16	35.85	20.64	11	31.5	51.21	0.8046
IF221	2	1	102.63	15.26	17.4	43	24.8	11.4	40.1	83.71	0.8513
IF221	2	2	46.6	12.4	14.22	34.75	24.15	12	24.2	34.26	0.7339
IF221	2	3	82.1	16.3	15.4	37.37	21	10.8	37	63.75	0.8015
IF222	1	1	166.67	36.67	19.5	46.17	26.13	12.67	33.67	127.96	0.78
IF222	1	2	61	21	15.75	34.16	23.94	13	19.5	40.05	0.6557
IF222	1	3	NA	NA	NA	NA	NA	NA	NA	NA	NA
IF222	2	1	208	34	18.75	43.07	22.68	13.33	40.67	168.23	0.8365
IF222	2	2	67.43	22.14	15.11	41.51	25.39	14	19.57	45.13	0.6716
IF222	2	3	NA	NA	NA	NA	NA	NA	NA	NA	NA
IF223	1	1	172.5	23.53	19	44.97	25.53	11.2	45.4	142.1	0.8636
IF223	1	2	108.46	20.08	17.27	40.37	24.89	11.6	37	87.15	0.8149
IF223	1	3	92.75	16.08	15.82	39.68	23.05	11	33.7	73.67	0.8266
IF223	2	1	163.16	22.11	18.55	45.38	25.75	12	45.3	134.98	0.8645
IF223	2	2	101.47	17.53	17.3	42.28	24.14	11.4	38.9	83.05	0.8272
IF223	2	3	101.17	18.75	16.87	39.93	22.56	11.4	38.9	75.11	0.8147
IF224	1	1	140.71	22.86	18.25	40.52	19.44	11.2	40	114.64	0.8376
IF224	1	2	NA	NA	NA	NA	NA	NA	NA	NA	NA
IF224	1	3	103.3	18	16.87	38.11	20.41	11.4	36.9	75.58	0.8258
IF224	2	1	161.18	22.35	18.45	43.67	23.2	11.8	43.6	133.5	0.8613
IF224	2	2	99.9	17.2	16.4	39.15	22.09	11.8	33.6	80.54	0.8278
IF224	2	3	60.55	12.82	14.18	35.46	18.3	10.8	24	44.13	0.7883
IF225	1	1	184.12	27.65	19.5	43.15	25.41	13.2	42.1	149.92	0.8498
IF225	1	2	NA	NA	NA	NA	NA	NA	NA	NA	NA
IF225	1	3	92.31	18.69	16.23	39.97	24.63	13.6	35.2	69.98	0.7975
IF225	2	1	176.47	27.06	18.45	48.5	27.39	14.6	41.1	144.46	0.8467
IF225	2	2	129.23	22.15	17.16	43.34	26.28	13.8	35.9	105.89	0.8286
IF225	2	3	76.86	17.79	14.74	38.16	20.74	13	34	54.16	0.7686
IF226	1	1	171.25	35	16.75	46.74	26.79	12.25	37.63	132.45	0.7956
IF226	1	2	67.22	17.44	16.24	36.1	23.39	12.67	23.22	48.88	0.7405
IF226	1	3	107.5	21.14	14.86	40.41	25.48	12.2	36.8	83.27	0.8033
IF226	2	1	147.69	29.23	16.05	44.96	25.39	12.8	38.2	115.43	0.8021
IF226	2	2	86.44	18	14.13	39.22	25.5	12	32.22	68.44	0.7918
IF226	2	3	87.14	17.93	14.02	38.8	22.75	12	35.6	60.49	0.7943
IF227	1	1	140.63	21.88	16.35	46.16	24.65	13.8	35	114.54	0.8444
IF227	1	2	70.3	15.23	16.25	45.74	32.67	14	33	49.62	0.7833
IF227	1	3	87.92	19.23	15.62	41.51	24.76	12.8	33.7	63.91	0.7813
IF227	2	1	149.47	22.11	16.55	47.41	27.31	14.2	38.4	122.78	0.8521
IF227	2	2	79.77	14.15	15.34	40.77	24.74	13.8	35.7	65.62	0.8226
IF227	2	3	NA	NA	NA	NA	NA	NA	NA	NA	NA
IF228	1	1	175.71	27.14	20.6	44.06	24.74	13.14	38.43	145.81	0.8455
IF228	1	2	83.33	18.33	18.23	39.22	26.85	14	32.67	65.6	0.78
IF228	1	3	93.83	16.83	16.98	38.78	24.48	12.67	36.5	76.64	0.8206
IF228	2	1	186	26	20.9	43.42	23.74	12.8	45.2	152.19	0.8602
IF228	2	2	92	15.8	17.93	38.58	25.78	14.4	31.6	75.93	0.8283
IF228	2	3	75.4	12.6	15.56	36.36	18.84	12.8	35.2	57.58	0.8329
IF229	1	1	175	26.43	17.88	41.72	21.8	13.6	41.9	143.48	0.849
IF229	1	2	89.55	18.64	15.71	38.16	23.39	13.2	32.8	69.59	0.7919
IF229	1	3	122.57	20.29	16.09	42.27	24.47	13.2	36.3	86.2	0.8345
IF229	2	1	181.88	25.63	17.3	44.93	25.04	13.4	42.1	148.98	0.8591
IF229	2	2	130.43	21.57	16.38	43.25	26.64	14.4	37.3	109.36	0.8346
IF229	2	3	100.29	20.86	15.67	38.74	20.99	12.2	31	65.84	0.792
IF230	1	1	213.33	36.67	18	50.73	30.23	12.67	37	171.43	0.8281
IF230	1	2	78.88	20.38	17.03	42.09	26.83	13.25	25.63	57.72	0.7417
IF230	1	3	113.75	22.5	15.88	43.32	22.86	12.5	34.63	88.41	0.8022
IF230	2	1	166	28	15.25	39.32	21.77	12.33	33.5	134.63	0.8313
IF230	2	2	104	14.67	14.35	40.77	22.37	12.67	33.33	75.58	0.859
IF230	2	3	84.63	17.38	15.29	40.08	24.62	12	33	61.07	0.7947
IF231	1	1	190	24.12	19.85	46.71	27.62	13	44.8	159.32	0.8731
IF231	1	2	83.64	15.82	16.75	38.36	23.75	13.2	40.4	68.33	0.8109
IF231	1	3	119.91	23.27	17.96	41.12	25.78	13.2	39.8	92.41	0.8059
IF231	2	1	178.82	24.12	18.65	46.5	24.75	14.4	42.3	148.5	0.8651
IF231	2	2	77.33	15.33	17.85	40.74	25.81	13.6	37.1	60.95	0.8017
IF231	2	3	88	17.75	16.31	NA	24.24	12.5	36.38	65.75	0.7983
IF232	1	1	152.94	21.18	16.8	46.45	23.37	12.6	39.2	126.33	0.8615
IF232	1	2	70.11	14.22	13.98	37.57	23.8	12.67	33.33	54.13	0.7971
IF232	1	3	63.1	12	12.78	37.03	21.77	11.4	28.4	49.57	0.8098
IF232	2	1	149.33	22	16.81	45.76	25.94	12.2	39.1	122.97	0.8527
IF232	2	2	86	16.14	15.03	39.35	24.46	13.71	33.86	67.46	0.8123
IF232	2	3	88.92	17.58	15.44	39.6	23.21	12.2	34.5	63.59	0.8022
IF233	1	1	172.86	25.33	20.3	44.89	26.53	12.8	42.8	140.38	0.8534
IF233	1	2	92	20.57	18.83	37.8	24.97	12	31	70.02	0.7764
IF233	1	3	121.25	22.33	18.78	39.33	23.58	12.6	38.1	94.71	0.8158
IF233	2	1	169.41	22.35	21.05	44.34	26.2	12.4	44.5	141.76	0.8681
IF233	2	2	122	23.1	20.16	40.5	25.69	12	42.3	96.08	0.8107
IF233	2	3	87.62	15.46	17.19	37.96	21.77	11.6	37.2	64.32	0.8235
IF234	1	1	169.44	24.44	18.45	45.64	25.91	14	40.6	139.6	0.8557
IF234	1	2	77.11	13.6	14.99	37.84	23.8	12.4	30.44	61.57	0.8236
IF234	1	3	82.9	15.7	15.24	36.79	21.08	12.8	31.8	65.03	0.8106
IF234	2	1	161.25	24.38	17.9	44.66	25.51	12.6	39.8	133.29	0.8488
IF234	2	2	94.1	15.9	15.29	40.02	25.41	12.6	32.2	78.61	0.831
IF234	2	3	77.21	13.93	15.07	37.37	20.15	12	34.5	61.53	0.8196
IF235	1	1	120	17.5	17.3	41.48	21.44	12.2	37.7	99.76	0.8542
IF235	1	2	62.29	9.57	14.2	34.79	19.63	12.29	30.71	52.16	0.8463
IF235	1	3	55.33	11.33	14.57	33.91	20.1	10.67	30.67	42.43	0.7952
IF235	2	1	126.47	18.24	17.55	40.94	20.54	12	39.5	103.89	0.8558
IF235	2	2	70	11.29	15.72	36.91	21.05	12.2	34.5	59.02	0.8388
IF235	2	3	95.33	19.67	16.07	40.9	26.27	12.67	30.67	71.5	0.7937
IF236	1	1	164.67	23.33	16.6	44.89	22.53	11	36.8	136.73	0.8583
IF236	1	2	82.25	15.33	15.51	36.32	20.81	11.2	26.5	59.56	0.8136
IF236	1	3	80.25	20.75	15.93	39.67	20.72	10	21.25	55.15	0.7414
IF236	2	1	162.5	23.75	17.16	46	23.67	11.6	37.4	134.96	0.8538
IF236	2	2	41.7	17	14.18	35.26	23.75	11.6	12.86	24.23	0.5923
IF236	2	3	NA	NA	NA	NA	NA	NA	NA	NA	NA
IF237	1	1	186.47	27.65	19.35	46.47	27.09	14	42.1	152.36	0.8517
IF237	1	2	109.92	22.33	17.53	40.75	26.41	13.2	41.3	87.79	0.7968
IF237	1	3	94.15	18.92	16.23	39.53	NA	14	35.3	69.99	0.799
IF237	2	1	200	28.67	18.45	48.23	27.27	13.6	44.1	162.77	0.8567
IF237	2	2	113.5	19.58	17.06	40.29	25.34	13.2	41.2	94.74	0.8275
IF237	2	3	NA	NA	NA	NA	NA	NA	NA	NA	NA
IF238	1	1	140.63	16.88	16.65	42.94	22.33	12.8	40	119.43	0.88
IF238	1	2	76.92	11.69	15.18	40.6	23.23	12.8	36	63.94	0.848
IF238	1	3	72.3	14.7	13.74	37.54	19.94	12.4	31.8	56.14	0.7967
IF238	2	1	169.38	21.25	18.05	46.74	25.55	12.8	42.1	143.22	0.8745
IF238	2	2	84.21	12.07	14.68	39.4	24.28	13	34.1	72.23	0.8567
IF238	2	3	80.67	17	14.23	39.71	25.5	12	35.5	61.03	0.7893
IF239	1	1	186.43	20.71	17.25	50.1	27.71	15.4	44.4	159.36	0.8889
IF239	1	2	85.75	13.63	14.86	40.54	24.42	15.25	37.13	69.9	0.8411
IF239	1	3	105.71	17.14	14.28	43.85	23.14	14.6	38.4	81.81	0.8378
IF239	2	1	197.65	20.59	16.9	50.88	27.46	16.2	44	171.6	0.8958
IF239	2	2	122.77	17.23	16.14	43.78	25.4	16	42.8	108.61	0.8596
IF239	2	3	91.07	17.07	15.02	42.11	24.39	15.6	40.6	69.93	0.8125
IF240	1	1	236.11	25	18.9	52.08	26.62	17.6	46.1	204.61	0.8941
IF240	1	2	106.67	16.25	15.99	42.26	24.18	16.6	37.6	89.1	0.8477
IF240	1	3	94.4	21.6	16.26	40.37	24.7	14.4	38.6	67.08	0.7712
IF240	2	1	245.83	30	19.2	51.36	28.05	16	46.8	209.94	0.878
IF240	2	2	174.31	20.77	17.32	47.75	25.45	16.2	43.1	151.57	0.8808
IF240	2	3	NA	NA	NA	NA	NA	NA	NA	NA	NA
IF241	1	1	178.24	20	20.35	43.99	23.2	12.6	46	152.16	0.8878
IF241	1	2	80.6	11.4	16.03	35.94	20.6	12.2	35.4	69.36	0.8586
IF241	1	3	58.63	10.25	14.09	35.13	18.82	12	29.63	46.1	0.8252
IF241	2	1	157.22	17.78	20.4	44.11	23.52	12.4	41.5	132.47	0.8869
IF241	2	2	93.77	12.23	15.89	39.56	22.65	12.4	34.6	79.74	0.8696
IF241	2	3	NA	NA	NA	NA	NA	NA	NA	NA	NA
IF242	1	1	177.14	31.43	18	48.91	27.56	13.43	37.71	141.31	0.8226
IF242	1	2	87.15	19.38	16.45	42.33	25.68	14	32.2	67.02	0.7776
IF242	1	3	NA	NA	NA	NA	NA	NA	NA	NA	NA
IF242	2	1	166.67	26.67	15.83	48.47	25.87	15.33	33	135.52	0.84
IF242	2	2	64.21	18	17.03	47.06	32.93	15	29.2	46.91	0.7197
IF242	2	3	NA	NA	NA	NA	NA	NA	NA	NA	NA
IF243	1	1	NA	NA	17.25	42.69	24.7	14.2	37.9	NA	NA
IF243	1	2	74.57	16.14	15.06	39.63	24.77	16	28.29	58.33	0.7835
IF243	1	3	52.18	11.36	13.17	34.47	20.75	12.6	25.9	38.66	0.7822
IF243	2	1	151.18	19.41	16.85	44.78	23.36	14.6	40.1	127.09	0.8716
IF243	2	2	NA	NA	NA	NA	NA	NA	NA	NA	NA
IF243	2	3	NA	NA	NA	NA	NA	NA	NA	NA	NA
IF244	1	1	142	17.22	15.3	47.61	26.18	15	35	117.1	0.8787
IF244	1	2	85.42	16.83	14.07	48.26	32.98	15.6	31	67.75	0.8029
IF244	1	3	66.6	14.2	12.02	38.11	22.09	14.4	27	47.87	0.7868
IF244	2	1	NA	21.18	15.55	47.69	24.67	16.4	37.2	NA	NA
IF244	2	2	95.33	17.89	14.33	48.78	33.48	16.44	30.22	75.19	0.8124
IF244	2	3	88.4	18.5	13.7	41.19	25.64	14.8	27.9	67.4	0.7907
IF245	1	1	150.83	20.83	17	43.77	24.31	12.6	36.4	126.07	0.8619
IF245	1	2	81.92	15.38	15.79	37.6	24.28	13	33.9	63.79	0.8122
IF245	1	3	NA	NA	NA	NA	NA	NA	NA	NA	NA
IF245	2	1	155.88	18.82	17.3	44.17	24.51	13	36.9	132.36	0.8792
IF245	2	2	75.55	15.18	15.24	36.82	23.16	12.6	32.2	60.78	0.799
IF245	2	3	NA	NA	NA	NA	NA	NA	NA	NA	NA
IF246	1	1	144.38	21.88	17.28	41.47	21.62	13.8	40.5	116.45	0.8485
IF246	1	2	86.82	16.36	15.88	37.71	24.19	13.4	34.8	70.74	0.8115
IF246	1	3	NA	NA	NA	NA	NA	NA	NA	NA	NA
IF246	2	1	158.82	23.53	17.16	43.15	21.85	13	39.3	130.73	0.8519
IF246	2	2	112.86	18.5	16.32	40.81	23.1	12.8	36.7	93.48	0.8361
IF246	2	3	NA	NA	NA	NA	NA	NA	NA	NA	NA
IF247	1	1	140.95	20.48	17.1	43.53	22.38	14	39.7	116.34	0.8547
IF247	1	2	105	17.5	15.98	42.19	24.85	14.2	38.4	86.08	0.8333
IF247	1	3	109.67	21	17.5	40.75	22.05	12.67	39	81.89	0.8085
IF247	2	1	141.76	25.29	16	44.51	25.63	14.2	36.7	112.41	0.8216
IF247	2	2	106.73	18.09	16.27	41.72	24.63	13.8	36.9	88.33	0.8305
IF247	2	3	NA	NA	NA	NA	NA	NA	NA	NA	NA
IF248	1	1	247.22	32.78	20	51.24	27.72	14.4	44	203.72	0.8674
IF248	1	2	131.85	19.85	18.24	44.28	26.68	15	37	110.11	0.8495
IF248	1	3	163.57	28.79	16.8	47.37	25.91	14.2	36	103.61	0.824
IF248	2	1	255.56	36.11	20.67	53.32	30.14	14.6	43.1	213.45	0.8587
IF248	2	2	129.54	17.62	17.61	45.56	27.19	14.8	33.9	109.45	0.864
IF248	2	3	160.17	24.75	18.11	44.46	22.2	13.2	37.8	132.29	0.8455
IF249	1	1	154	22.67	17.38	45.56	25.48	12.6	40	126.37	0.8528
IF249	1	2	82.9	18.2	15.11	39.5	24.49	13.2	28.4	64.93	0.7805
IF249	1	3	45.25	20.5	14.85	42.01	30.45	12.5	13.25	NA	0.547
IF249	2	1	138.24	22.94	16.58	44.17	22.05	12.4	40.8	111.21	0.834
IF249	2	2	69.5	17.14	14.77	38.62	24.06	12.86	21.33	49.62	0.7533
IF249	2	3	80.14	20	14.86	41.03	25.14	12.29	26	58.55	0.7504
IF250	1	1	232	22.67	21.6	45.96	23.18	14.6	47.7	203.13	0.9023
IF250	1	2	133.43	19.93	19.19	44.07	25.87	14.8	43.1	113.5	0.8506
IF250	1	3	151.09	25.36	20	43.83	25.23	13.6	42.5	112.08	0.8321
IF250	2	1	240.53	24.74	22.65	45.91	26.76	15.4	46.5	209.27	0.8972
IF250	2	2	143.62	19.15	19.88	45.71	27.55	14.8	40.7	122.29	0.8666
IF250	2	3	159.31	26.77	20.66	45.71	27.18	14.4	41.7	113.83	0.832
IF251	1	1	170.63	20	18.35	42.58	24.17	13.2	46.6	144.49	0.8828
IF251	1	2	101.44	16.78	17	38.4	24.1	15.11	35.89	82.35	0.8346
IF251	1	3	79.33	14	15.82	37.04	20.68	12.8	33.5	60.27	0.8235
IF251	2	1	180.56	21.11	20.1	44.85	22.55	14.6	45.9	152.77	0.8831
IF251	2	2	80.38	12.92	16.04	37.62	23.32	13.8	34	68.01	0.8392
IF251	2	3	NA	NA	NA	NA	NA	NA	NA	NA	NA
IF252	1	1	143.5	18.5	17.9	44.21	23.38	13.8	41	120.2	0.8711
IF252	1	2	83.9	13.9	14.78	37.42	22.07	14	32.2	70.73	0.8343
IF252	1	3	62.15	13.85	13.88	34.59	19.42	14	31.7	45.65	0.7772
IF252	2	1	157.5	21.25	18.7	44.87	23.73	13.2	40.5	130.94	0.8651
IF252	2	2	112.08	18.67	16.05	40.82	23.69	14.6	35	90.81	0.8335
IF252	2	3	81.36	18.21	15.64	39.04	23.16	14.2	36	59.1	0.7761
IF253	1	1	160.67	30	18.3	44.97	24.6	12.4	38.9	127.17	0.8133
IF253	1	2	73.08	17.92	16.22	38.65	25.17	13	29.9	55.33	0.7548
IF253	1	3	64	18	16	36.64	24.11	12	27.5	NA	0.7188
IF253	2	1	167.5	32.5	18.13	45.18	26.6	14	33.25	132.02	0.806
IF253	2	2	96.6	19.8	16.2	38.09	23.67	13.6	31.4	78.05	0.795
IF253	2	3	NA	NA	NA	NA	NA	NA	NA	NA	NA
IF254	1	1	122.5	19.38	17.53	42.4	22.77	12.8	40	99.41	0.8418
IF254	1	2	86.92	17.67	17.29	38.39	23.9	13	30.4	68.08	0.7967
IF254	1	3	102.57	17.07	16.76	39.54	20.51	12.6	34.4	75.47	0.8336
IF254	2	1	139.33	22.67	18.1	43.45	25.92	13	40.8	112.73	0.8373
IF254	2	2	109.44	20	17.82	38.47	25.24	13.11	32.78	89.55	0.8173
IF254	2	3	74.38	14.88	16.04	36.28	21.4	11.25	30.88	56.97	0.8
IF255	1	1	182.94	20.56	17.4	43.88	23.85	14.6	43.4	154.8	0.8876
IF255	1	2	99.38	16.57	14.93	42.34	26.83	15.2	34.5	80.97	0.8333
IF255	1	3	114.69	20	15.53	44.22	26.16	15.4	36.3	85.77	0.8256
IF255	2	1	191.18	24.12	16.83	50.27	26.93	15.4	40.2	159.29	0.8738
IF255	2	2	77.63	15.25	14.36	39.06	25.47	15	28.13	61.65	0.8035
IF255	2	3	125.93	20.21	16.43	45.12	26.36	14.6	37.7	93.55	0.8395
IF256	1	1	198.82	28.24	19.3	46.93	27.01	14.2	42	162.06	0.858
IF256	1	2	95.09	17.91	16.99	38.62	24.71	13.2	37.3	78.62	0.8117
IF256	1	3	158.5	34	19.6	51.68	33.37	13	36.5	111.81	0.7855
IF256	2	1	188.33	26.67	19.4	39.63	27	14	44.7	155.18	0.8584
IF256	2	2	96.79	20.93	16.87	40.3	25.79	13.2	35.9	76.74	0.7838
IF256	2	3	105.5	20.5	16.43	38.95	21.25	13.5	36.75	78.22	0.8057
IF257	1	1	172.63	23.68	17.85	47.02	27.42	12.6	44.9	144.7	0.8628
IF257	1	2	83.36	19.36	15.41	45.78	30.8	14	28.6	62.59	0.7677
IF257	1	3	44.75	10.75	11.25	34.3	20.53	12.5	21.5	32.21	0.7598
IF257	2	1	188.42	26.32	17.7	45.17	22.35	13.4	45.5	156.45	0.8603
IF257	2	2	104.33	21.58	16.14	43.08	28.04	14.2	35.2	81.4	0.7931
IF257	2	3	51.2	12.2	12.1	36.75	22.66	12.8	25.6	38.01	0.7617
IF258	1	1	170.56	28.89	18.45	49.41	28.3	14	42.4	136.56	0.8306
IF258	1	2	69.89	18.44	16.2	40.61	26.75	14	31.44	50.82	0.7361
IF258	1	3	97.6	20.1	14.54	42.12	23.26	12.4	31.4	69.26	0.7941
IF258	2	1	156.84	23.68	19.39	41.96	23.01	13.4	46.2	127.74	0.849
IF258	2	2	118.23	22.31	17.17	44.96	28.96	13.4	39.4	94.19	0.8113
IF258	2	3	112	23.08	15.9	45.4	26.62	12.6	36.5	78.29	0.7939
IF259	1	1	165	25	18.25	44.65	24.1	13	38.5	136.74	0.8485
IF259	1	2	NA	NA	NA	NA	NA	NA	NA	NA	NA
IF259	1	3	NA	NA	NA	NA	NA	NA	NA	NA	NA
IF259	2	1	210	40	20	49	29.1	14	38	166.44	0.8095
IF259	2	2	NA	NA	13.5	36.37	NA	16	6	NA	NA
IF259	2	3	NA	NA	NA	NA	NA	NA	NA	NA	NA
IF260	1	1	197.22	31.11	18.45	47.29	26.82	15.8	39.1	157.42	0.8423
IF260	1	2	100.63	20.38	17.11	45.77	32.58	16.75	30.75	80.9	0.7975
IF260	1	3	169.71	30.71	17.12	45.26	23	16.4	32.5	116.85	0.819
IF260	2	1	175	27.86	18.1	45.56	27.63	15.2	37.1	142.87	0.8408
IF260	2	2	133.69	22.08	17.44	41.44	24.76	16.4	35	113.37	0.8349
IF260	2	3	128.55	22.45	16.13	43.36	26.25	15.4	30.6	100.37	0.8253
IF261	1	1	127.33	20.67	14.05	47.48	27.05	15.2	35	103.5	0.8377
IF261	1	2	83	15.5	15.07	45.74	30.11	15.2	31.33	65.85	0.8133
IF261	1	3	79.1	14.5	13.95	37.09	22.4	13	32.5	58.23	0.8167
IF261	2	1	133.75	22.5	14.87	43.42	22.83	16	37.5	106.27	0.8318
IF261	2	2	103.73	15.31	14.36	42.01	23.85	14.2	32.1	84.04	0.8524
IF261	2	3	107.14	21.43	16.56	40.04	23.88	14	38.14	77.36	0.8
IF262	1	1	121.76	17.65	14.9	46.6	24.43	13	33.5	100.3	0.8551
IF262	1	2	90.42	12.42	15.28	40.35	21.31	13.4	35.8	76.37	0.8627
IF262	1	3	61.67	11.78	12.88	36.52	19.94	13.11	25.11	44.2	0.809
IF262	2	1	166.25	21.25	16.85	48.96	23.34	13.6	36.9	140.11	0.8722
IF262	2	2	89.44	14.67	14.91	38.23	21.38	13.56	30.89	75.73	0.836
IF262	2	3	82.42	16.5	15.1	39.65	20.7	13.2	29.3	60.51	0.7998
IF263	1	1	NA	19.44	22.3	46.43	24.67	13.2	45	NA	NA
IF263	1	2	108.46	15.69	19.74	42.7	25.73	13.8	36.6	93.63	0.8553
IF263	1	3	115.54	16	18.09	40.24	20.84	13	40.1	89.72	0.8615
IF263	2	1	189.33	20	19.55	46.65	23.92	13.8	39.9	164.51	0.8944
IF263	2	2	157	19.83	18.6	44.37	26.17	14.67	36.17	136.85	0.8737
IF263	2	3	117.25	17.75	19.48	39.97	20.36	13.4	40.3	93.24	0.8486
IF264	1	1	140	18	17.5	46.27	26.18	13.4	40.4	117.82	0.8714
IF264	1	2	86.6	17.8	16.44	39.87	25.11	13.6	35.1	67.68	0.7945
IF264	1	3	88.14	16.29	15.93	39.98	21.19	13.14	32.57	66.77	0.8152
IF264	2	1	145	18.67	18.25	46.84	27.05	13.8	41.9	121.44	0.8713
IF264	2	2	109.67	22	17.35	42.45	27.71	14	34.17	86.44	0.7994
IF264	2	3	129.5	24.5	18.44	43.76	27.14	12.25	38.5	100.41	0.8108
IF265	1	1	165	21.11	16.78	42.36	21.13	13.6	44.1	139.37	0.8721
IF265	1	2	76.38	14	13.29	39.82	24.24	14.4	33.1	63.04	0.8167
IF265	1	3	51.46	11.92	12.38	36.91	22.38	13.8	25.5	36.56	0.7683
IF265	2	1	155.56	19.44	16.55	48.65	25.99	14	43	131.13	0.875
IF265	2	2	97.5	16.17	14.36	42.1	25.92	14	33.7	82.94	0.8342
IF265	2	3	74.21	14.07	14.52	39.48	22.13	13	33.5	56.29	0.8104
IF266	1	1	142.35	17.06	17.3	42.7	20.65	14.2	39.8	120.92	0.8802
IF266	1	2	86.89	12.78	14.82	38.6	23.8	14.44	31.56	72.04	0.8529
IF266	1	3	103.08	16.08	16.57	40.3	22.1	13.8	38.2	80.26	0.844
IF266	2	1	163.13	20.63	16.65	47	24.03	14.2	37.9	137.86	0.8736
IF266	2	2	77.86	12.21	16.44	38.61	22.18	13.6	32.8	64.84	0.8431
IF266	2	3	48.22	11.89	12.67	35.16	19.9	13.56	25	34.7	0.7535
IF267	1	1	184.12	20.59	17.6	47.88	26.44	15	40.3	158.97	0.8882
IF267	1	2	101.5	17.93	16.83	39.68	24.45	15	35.5	84.93	0.8234
IF267	1	3	89.33	16.83	15.7	38.92	23.1	13	34.5	68.67	0.8116
IF267	2	1	171.05	20.53	17.8	45.28	23.54	14.8	43	146.33	0.88
IF267	2	2	110.85	19.23	17.97	43.74	27.07	15.2	38.4	91.67	0.8265
IF267	2	3	97.5	19.14	16.9	41.07	25.99	14.6	38	72.55	0.8037
IF268	1	1	184	20	17.77	44.03	21.8	13.6	43.6	158.85	0.8913
IF268	1	2	85.36	11.55	14.48	38.47	23.15	13.4	37.5	73.13	0.8647
IF268	1	3	93.5	15.5	15.65	39.91	23.45	13.6	38.2	71.95	0.8342
IF268	2	1	163.33	23.33	17.33	45.13	25.02	13.33	41.44	135.36	0.8571
IF268	2	2	75.08	9.58	13.58	37.77	23.33	14.2	34	66.57	0.8724
IF268	2	3	64.55	12.91	13.36	36.71	22.73	12.6	32.5	49.15	0.8
IF269	1	1	203.33	30	20.17	45.87	22.93	13.33	42	165.98	0.8525
IF269	1	2	65.6	13.4	15.03	36.91	22.7	12.8	25.4	52.44	0.7957
IF269	1	3	113.21	16.29	16.18	39.49	21.16	13.8	36.2	85.99	0.8562
IF269	2	1	170	26	19.4	44.32	24.26	12.8	39.6	139.48	0.8471
IF269	2	2	71.1	13	13.47	37.24	21.03	12.8	28.8	57.39	0.8172
IF269	2	3	67.69	11.31	14.7	36.56	21.39	12.2	32.5	54.05	0.833
IF270	1	1	164.44	26.11	17.5	43.68	25.36	12.6	39	133.99	0.8412
IF270	1	2	85.25	19	15.78	38.46	23.8	12	34.75	62.78	0.7771
IF270	1	3	69.08	14	14.62	37.53	22.14	11.6	32.2	53.36	0.7973
IF270	2	1	182.22	25	17.3	45.43	22.29	12.4	45	152.83	0.8628
IF270	2	2	99.33	20.44	16.66	39.71	24.35	12.44	40.22	77.33	0.7942
IF270	2	3	79.5	19.93	16.25	38.91	21.23	12.2	35.5	55.02	0.7493
IF271	1	1	160	16.11	17.5	47.05	25.96	13.4	42.2	137.29	0.8993
IF271	1	2	78.78	15.78	17.61	36.21	23.79	12	30.22	62.85	0.7997
IF271	1	3	100.64	19.09	18.38	39.97	24.07	12.2	30.9	73.32	0.8103
IF271	2	1	178.89	23.89	19.25	42.3	20.3	13.2	43.7	149.59	0.8665
IF271	2	2	100.2	17	18.2	39.05	22.16	12.67	33.11	81.6	0.8303
IF271	2	3	70.63	13.13	15.64	37.45	19.04	10	24.25	53.49	0.8142
IF272	1	1	128.89	16.11	17.6	44.91	23.01	14.6	38.3	110.09	0.875
IF272	1	2	70.2	14.5	16.14	38.2	24.96	14.2	26.3	56.06	0.7934
IF272	1	3	114.93	18.93	17.77	41.62	23.24	13.2	39.8	88.56	0.8353
IF272	2	1	157.5	20	17.8	43.26	22.26	13.6	39.6	132.14	0.873
IF272	2	2	94.13	16.27	16.87	41.78	25.94	14.8	32.6	76.06	0.8272
IF272	2	3	97.25	16.25	16.2	40.04	23.46	13	31.5	73.55	0.8329
IF273	1	1	NA	NA	NA	NA	NA	NA	NA	NA	NA
IF273	1	2	100.57	18.63	16.1	39.85	25.04	13	32.29	77.21	0.8148
IF273	1	3	98	20.17	15.52	41.87	25.65	14	29.67	69.39	0.7942
IF273	2	1	NA	NA	NA	NA	NA	NA	NA	NA	NA
IF273	2	2	82.56	17.11	15.87	38.19	23.74	12.44	29.11	65.33	0.7927
IF273	2	3	50	26.5	16	35.93	25.25	12	11.5	NA	0.47
IF274	1	1	192.22	30	19.4	43.82	22.84	13	44	156.47	0.8439
IF274	1	2	109.8	19.5	17.65	40.24	25.41	13.4	35.4	87.89	0.8224
IF274	1	3	NA	NA	NA	NA	NA	NA	NA	NA	NA
IF274	2	1	193.89	28.89	20.88	44.12	22.67	12.8	45	159.63	0.851
IF274	2	2	138.57	24.29	19.88	43.49	27.62	12.8	41.4	110.96	0.8247
IF274	2	3	NA	NA	NA	NA	NA	NA	NA	NA	NA
IF275	1	1	133.85	19.29	18.3	41.19	21.99	13.4	40.1	110.05	0.8559
IF275	1	2	60	12.22	15.88	41.26	28.98	13.11	25.89	48.33	0.7963
IF275	1	3	NA	NA	NA	NA	NA	NA	NA	NA	NA
IF275	2	1	138.89	23.33	18.61	42.51	26.95	12.22	34.78	111.05	0.832
IF275	2	2	98.88	23.38	18.14	46.59	33.12	13.25	31.63	75.19	0.7636
IF275	2	3	NA	NA	NA	NA	NA	NA	NA	NA	NA
IF276	1	1	157.86	23.57	18.95	48.42	28.87	12.8	42.2	130.69	0.8507
IF276	1	2	82.4	14.8	16.19	40.22	24.58	12.8	28.5	67.8	0.8204
IF276	1	3	129.89	24.33	17.48	44.1	21.64	12.89	32.33	92.37	0.8127
IF276	2	1	NA	20	17	46.4	25.3	14	41	NA	NA
IF276	2	2	102.5	13.83	17.35	41.53	23.07	12.6	39.3	87.53	0.865
IF276	2	3	106.63	16.88	15.53	41.5	22.3	11.75	30.63	81	0.8417
IF277	1	1	127.37	19.47	16.25	46.56	25.46	15.2	40.6	103.61	0.8471
IF277	1	2	54	17.11	16.52	38.33	20.74	14.22	16.67	28.43	0.6831
IF277	1	3	81.82	17.73	15.57	41.36	21.69	13.2	29	58.48	0.7833
IF277	2	1	170.71	27.14	18	49.42	28.14	14	41.9	137.06	0.841
IF277	2	2	55.25	17.71	15.71	36.32	21.56	13.71	17.5	24.04	0.6794
IF277	2	3	77.23	14.08	15.19	40.33	23.01	13.2	33.8	59.75	0.8177
IF278	1	1	NA	23.75	18.23	44.2	22.73	14.2	41.5	NA	NA
IF278	1	2	82.18	18.45	16	37.97	24.34	13.6	31.1	64.47	0.7754
IF278	1	3	NA	NA	NA	NA	NA	NA	NA	NA	NA
IF278	2	1	163.13	23.75	19.02	41.91	21.27	14.2	43.9	135.32	0.8544
IF278	2	2	101.07	19.21	18.21	46.12	31.31	15.4	36.5	81.76	0.8099
IF278	2	3	NA	NA	NA	NA	NA	NA	NA	NA	NA
IF279	1	1	175.29	22.22	19.45	45.82	24.48	12.6	45	147	0.8732
IF279	1	2	86.83	18.75	17.88	37.41	22.69	12.8	40.5	67.81	0.7841
IF279	1	3	105	17.83	16.39	39.33	23.04	12.4	36.1	76.85	0.8302
IF279	2	1	157.65	22.94	18.15	44.31	24.3	12.4	42.7	128.68	0.8545
IF279	2	2	100.92	18.75	17.11	38.91	24.85	13.4	40.1	81.93	0.8142
IF279	2	3	73.5	15.63	15.44	36.3	22.14	10.75	31.63	53.07	0.7874
IF280	1	1	131.11	15	15.75	41.76	20.81	14.2	34.6	112.4	0.8856
IF280	1	2	75.42	12.33	15.46	37.28	21.29	14.2	30.7	63.16	0.8365
IF280	1	3	92.7	15.6	14.96	38.58	19.44	12.6	34.5	70.35	0.8317
IF280	2	1	147.33	17.33	16.2	45.37	23.26	14	35.5	126.15	0.8824
IF280	2	2	84.77	13.46	15.4	40.08	23.07	13.4	30.1	71.72	0.8412
IF280	2	3	107.25	20.63	17.85	39.25	22.81	13.75	39.5	81.47	0.8077
IF281	1	1	167.06	24.71	18.25	49.09	27.69	13.2	42.1	137.47	0.8521
IF281	1	2	98.44	22.5	17.17	48.2	34.3	14.8	33.89	72.46	0.7714
IF281	1	3	86.58	18.5	15.05	40.92	22.56	13.2	31.5	62.05	0.7863
IF281	2	1	180	26.67	18.85	44.82	24.46	13.6	44.2	147.72	0.8519
IF281	2	2	129	26.9	17.76	43.96	27.13	13.2	34.2	101.74	0.7915
IF281	2	3	127.3	23.2	16.19	48.18	30.13	13	35.9	101.69	0.8178
IF282	1	1	180	27.37	19.4	46.7	27.09	11.6	38.6	147.13	0.848
IF282	1	2	88.42	17.58	16.91	40.34	23.79	13.6	33.6	69.93	0.8011
IF282	1	3	NA	NA	NA	NA	NA	NA	NA	NA	NA
[truncated: 99 more rows]
[truncated: 634 more columns]
